# Supplementary material for: 5-Hydroxymethylcytosine signatures in circulating cell-free DNA as diagnostic biomarkers for human cancers
Source: Cell Res. 2017 Sep 19;27(10):1243–57. doi: 10.1038/cr.2017.121 (PMC5630683; doi:10.1038/cr.2017.121)
Supplement: Supplementary information, Table S3 — Summary of samples and the sequencing quality in 5hmC profiling. [file cr2017121x3.xlsx]

## Sheet: TableS3
id	sample	patient	population	age	gender	disease	status	grade	stage	tissue	batch	seq_mode	#read	%aligned
238	SHCPL000001CAC	SHC000001CAC	chinese	50	2	colon	CAC	2	3	blood	plasma cfDNA discovery	PE125	25441062	95.49	90.0147
239	SHCPL000002CAC	SHC000002CAC	chinese	65	2	colon	CAC	2	3	blood	plasma cfDNA discovery	PE125	23676521	94.21	88.9616
240	SHCPL000003CAC	SHC000003CAC	chinese	47	2	colon	CAC	2	3	blood	plasma cfDNA discovery	PE125	22326174	95.63	90.0525
241	SHCPL000004CAC	SHC000004CAC	chinese	58	2	colon	CAC	2	2	blood	plasma cfDNA discovery	PE125	22967236	94.37	88.9429
242	SHCPL000005CAC	SHC000005CAC	chinese	62	1	colon	CAC	2.5	4	blood	plasma cfDNA discovery	PE125	21994142	93.46	87.9909
243	SHCPL000006CAC	SHC000006CAC	chinese	65	1	colon	CAC	3	3	blood	plasma cfDNA discovery	PE125	24273457	93.24	86.8974
244	SHCPL000007CAC	SHC000007CAC	chinese	55	2	colon	CAC	2	3	blood	plasma cfDNA discovery	PE125	25660151	95.67	90.1742
245	SHCPL000008CAC	SHC000008CAC	chinese	62	1	colon	CAC	2	3	blood	plasma cfDNA discovery	PE125	30249397	96.47	90.8006
246	SHCPL000009CAC	SHC000009CAC	chinese	60	1	colon	CAC	2	3	blood	plasma cfDNA discovery	PE125	32543892	96.87	91.1599
248	SHCPL000011CAC	SHC000011CAC	chinese	49	2	colon	CAC	2	3	blood	plasma cfDNA discovery	PE125	28472643	96.46	90.9189
249	SHCPL000013CAC	SHC000013CAC	chinese	57	2	colon	CAC	3	4	blood	plasma cfDNA discovery	PE125	24442007	94.92	89.3344
250	SHCPL000014CAC	SHC000014CAC	chinese	51	2	colon	CAC		4	blood	plasma cfDNA discovery	PE125	22676191	94.23	88.8135
251	SHCPL000015CAC	SHC000015CAC	chinese	59	2	colon	CAC	2	3	blood	plasma cfDNA discovery	PE125	25262443	95.54	89.7806
252	SHCPL000016CAC	SHC000016CAC	chinese	35	1	colon	CAC	2	3	blood	plasma cfDNA discovery	PE125	25303821	95.51	89.8951
253	SHCPL000017CAC	SHC000017CAC	chinese	41	2	colon	CAC	2	3	blood	plasma cfDNA discovery	PE125	27397577	96.36	90.6446
272	SHCTI000001CAC	SHC000001CAC	chinese	50	2	colon	TI		3	tissue	tissue gDNA validation	SE50	17378039	91.44	74.5269
273	SHCTI000002CAC	SHC000002CAC	chinese	65	2	colon	TI		3	tissue	tissue gDNA validation	SE50	20186038	92.86	76.0726
274	SHCTI000003CAC	SHC000003CAC	chinese	47	2	colon	TI		3	tissue	tissue gDNA validation	SE50	23302630	94.43	78.1434
275	SHCTI000004CAC	SHC000004CAC	chinese	58	2	colon	TI		2	tissue	tissue gDNA validation	SE50	22032361	92.59	75.922
276	SHCTI000005CAC	SHC000005CAC	chinese	62	1	colon	TI		4	tissue	tissue gDNA validation	SE50	18148124	92.18	75.1292
277	SHCTI000006CAC	SHC000006CAC	chinese	65	1	colon	TI		3	tissue	tissue gDNA validation	SE50	17720493	93.41	77.311
279	SHCTI000008CAC	SHC000008CAC	chinese	62	1	colon	TI		3	tissue	tissue gDNA validation	SE50	19780228	92.66	75.6884
280	SHCTI000009CAC	SHC000009CAC	chinese	60	1	colon	TI		3	tissue	tissue gDNA validation	SE50	24751972	96.06	78.3314
286	SHCTI000012CAC	SHC000012CAC	chinese	56	2	colon	TI		2	tissue	tissue gDNA validation	SE50	17631849	91.71	75.7165
288	SHCTI000014CAC	SHC000014CAC	chinese	51	2	colon	TI		4	tissue	tissue gDNA validation	SE50	18718935	92.04	76.3036
289	SHCTI000015CAC	SHC000015CAC	chinese	59	2	colon	TI		3	tissue	tissue gDNA validation	SE50	19525327	91.47	73.9228
290	SHCTI000017CAC	SHC000017CAC	chinese	41	2	colon	TI		3	tissue	tissue gDNA validation	SE50	27228879	95.44	78.1218
292	SHCTU000001CAC	SHC000001CAC	chinese	50	2	colon	TU		3	tissue	tissue gDNA validation	SE50	23457296	91.02	74.5389
293	SHCTU000002CAC	SHC000002CAC	chinese	65	2	colon	TU		3	tissue	tissue gDNA validation	SE50	20425990	90.71	75.053
294	SHCTU000003CAC	SHC000003CAC	chinese	47	2	colon	TU		3	tissue	tissue gDNA validation	SE50	22386495	92.45	77.0064
295	SHCTU000004CAC	SHC000004CAC	chinese	58	2	colon	TU		2	tissue	tissue gDNA validation	SE50	18319324	91.18	75.5172
296	SHCTU000005CAC	SHC000005CAC	chinese	62	1	colon	TU		4	tissue	tissue gDNA validation	SE50	20697863	93.86	77.6682
297	SHCTU000006CAC	SHC000006CAC	chinese	65	1	colon	TU		3	tissue	tissue gDNA validation	SE50	22537242	92.07	76.3643
300	SHCTU000008CAC	SHC000008CAC	chinese	62	1	colon	TU		3	tissue	tissue gDNA validation	SE50	18621109	92.51	75.5144
301	SHCTU000009CAC	SHC000009CAC	chinese	60	1	colon	TU		3	tissue	tissue gDNA validation	SE50	21531998	90.74	72.8301
307	SHCTU000012CAC	SHC000012CAC	chinese	56	2	colon	TU		2	tissue	tissue gDNA validation	SE50	20259727	91.73	76.1121
310	SHCTU000014CAC	SHC000014CAC	chinese	51	2	colon	TU		4	tissue	tissue gDNA validation	SE50	22333204	90.43	73.7645
311	SHCTU000015CAC	SHC000015CAC	chinese	59	2	colon	TU		3	tissue	tissue gDNA validation	SE50	19943758	91.02	73.5141
312	SHCTU000017CAC	SHC000017CAC	chinese	41	2	colon	TU		3	tissue	tissue gDNA validation	SE50	21450901	95.01	78.9878
1236	SHCTI000051CAC	SHC000051CAC	chinese	59	2	colon	TI			tissue	tissue gDNA validation	PE150	6919193	72.08	67.7917
1237	SHCTI000054CAC	SHC000054CAC	chinese	75	1	colon	TI			tissue	tissue gDNA validation	PE150	5888561	70.07	65.1116
1238	SHCTU000051CAC	SHC000051CAC	chinese	59	2	colon	TU			tissue	tissue gDNA validation	PE150	7780885	76.15	71.2958
1239	SHCTU000054CAC	SHC000054CAC	chinese	75	1	colon	TU			tissue	tissue gDNA validation	PE150	8600301	76.55	70.9799
381	SHCTI000018CAC	SHC000018CAC	chinese	25	1	colon	TI		3	tissue	tissue gDNA discovery	PE150	12259149	80.31	75.9775
383	SHCTI000019CAC	SHC000019CAC	chinese	65	1	colon	TI		3	tissue	tissue gDNA discovery	PE150	12655170	78.04	74.1408
384	SHCTI000020CAC	SHC000020CAC	chinese	49	1	colon	TI		3	tissue	tissue gDNA discovery	PE150	8477850	70.89	66.98
385	SHCTI000021CAC	SHC000021CAC	chinese	63	2	colon	TI		3	tissue	tissue gDNA discovery	PE150	12054502	78.88	74.9923
386	SHCTI000022CAC	SHC000022CAC	chinese	40	2	colon	TI		3	tissue	tissue gDNA discovery	PE150	11934345	73.49	69.7744
387	SHCTU000018CAC	SHC000018CAC	chinese	25	1	colon	TU		3	tissue	tissue gDNA discovery	PE150	15437057	79.44	74.9886
388	SHCTU000019CAC	SHC000019CAC	chinese	65	1	colon	TU		3	tissue	tissue gDNA discovery	PE150	11254324	68.48	64.7211
389	SHCTU000020CAC	SHC000020CAC	chinese	49	1	colon	TU		3	tissue	tissue gDNA discovery	PE150	13965414	78.96	74.0856
390	SHCTU000021CAC	SHC000021CAC	chinese	63	2	colon	TU		3	tissue	tissue gDNA discovery	PE150	12383639	69.49	65.5553
391	SHCTU000022CAC	SHC000022CAC	chinese	40	2	colon	TU		3	tissue	tissue gDNA discovery	PE150	11932295	71.76	67.6267
493	SHCTI000023CAC	SHC000023CAC	chinese	79	2	colon	TI		3	tissue	tissue gDNA discovery	PE150	3407863	69.11	64.2386
494	SHCTI000024CAC	SHC000024CAC	chinese	75	1	colon	TI		3	tissue	tissue gDNA discovery	PE150	5006286	66.87	61.9559
495	SHCTI000025CAC	SHC000025CAC	chinese	79	2	colon	TI		1	tissue	tissue gDNA discovery	PE150	4497880	68.87	64.6162
496	SHCTI000026CAC	SHC000026CAC	chinese	55	2	colon	TI		3	tissue	tissue gDNA discovery	PE150	4241076	65.58	61.0558
497	SHCTI000027CAC	SHC000027CAC	chinese	78	2	colon	TI		4	tissue	tissue gDNA discovery	PE150	4348780	72.48	67.6706
498	SHCTI000028CAC	SHC000028CAC	chinese	46	1	colon	TI		4	tissue	tissue gDNA discovery	PE150	4096105	69.56	64.7698
499	SHCTI000029CAC	SHC000029CAC	chinese	81	1	colon	TI		3	tissue	tissue gDNA discovery	PE150	4767123	60.71	56.3082
500	SHCTI000030CAC	SHC000030CAC	chinese	66	1	colon	TI		3	tissue	tissue gDNA discovery	PE150	3799523	61.95	57.5004
501	SHCTI000031CAC	SHC000031CAC	chinese	81	1	colon	TI		3	tissue	tissue gDNA discovery	PE150	4831385	66.92	61.8758
502	SHCTI000032CAC	SHC000032CAC	chinese	63	1	colon	TI		3	tissue	tissue gDNA discovery	PE150	4901352	64.42	59.3891
503	SHCTI000033CAC	SHC000033CAC	chinese	72	1	colon	TI		2	tissue	tissue gDNA discovery	PE150	16977640	76.78	72.4429
504	SHCTI000034CAC	SHC000034CAC	chinese	48	2	colon	TI		3	tissue	tissue gDNA discovery	PE150	6645945	68.25	63.7031
505	SHCTI000035CAC	SHC000035CAC	chinese	66	1	colon	TI		3	tissue	tissue gDNA discovery	PE150	16782679	77.66	73.6703
506	SHCTI000036CAC	SHC000036CAC	chinese	66	2	colon	TI		4	tissue	tissue gDNA discovery	PE150	18537007	77.64	73.8285
507	SHCTI000037CAC	SHC000037CAC	chinese	59	1	colon	TI		3	tissue	tissue gDNA discovery	PE150	18082089	76.47	72.577
508	SHCTI000038CAC	SHC000038CAC	chinese	49	1	colon	TI		2	tissue	tissue gDNA discovery	PE150	17555712	78.51	74.7157
509	SHCTI000039CAC	SHC000039CAC	chinese	75	1	colon	TI		2	tissue	tissue gDNA discovery	PE150	19073267	77.35	73.2042
510	SHCTI000040CAC	SHC000040CAC	chinese	57	2	colon	TI		3	tissue	tissue gDNA discovery	PE150	17789955	79.61	75.6082
511	SHCTI000041CAC	SHC000041CAC	chinese	72	1	colon	TI		4	tissue	tissue gDNA discovery	PE150	17127557	78.9	74.8176
512	SHCTU000023CAC	SHC000023CAC	chinese	79	2	colon	TU		3	tissue	tissue gDNA discovery	PE150	12706322	81.27	76.5804
513	SHCTU000024CAC	SHC000024CAC	chinese	75	1	colon	TU		3	tissue	tissue gDNA discovery	PE150	17073962	76	71.727
514	SHCTU000025CAC	SHC000025CAC	chinese	79	2	colon	TU		1	tissue	tissue gDNA discovery	PE150	19798459	72.18	68.0547
515	SHCTU000026CAC	SHC000026CAC	chinese	55	2	colon	TU		3	tissue	tissue gDNA discovery	PE150	19433438	79.22	75.2268
516	SHCTU000027CAC	SHC000027CAC	chinese	78	2	colon	TU		4	tissue	tissue gDNA discovery	PE150	18242650	74.68	70.9185
517	SHCTU000028CAC	SHC000028CAC	chinese	46	1	colon	TU		4	tissue	tissue gDNA discovery	PE150	11364929	83.25	78.368
518	SHCTU000029CAC	SHC000029CAC	chinese	81	1	colon	TU		3	tissue	tissue gDNA discovery	PE150	8477592	75.18	69.972
519	SHCTU000030CAC	SHC000030CAC	chinese	66	1	colon	TU		3	tissue	tissue gDNA discovery	PE150	14230840	75.93	72.0796
520	SHCTU000031CAC	SHC000031CAC	chinese	81	1	colon	TU		3	tissue	tissue gDNA discovery	PE150	9437471	79.86	75.1641
521	SHCTU000032CAC	SHC000032CAC	chinese	63	1	colon	TU		3	tissue	tissue gDNA discovery	PE150	12994712	72.5	68.9229
522	SHCTU000033CAC	SHC000033CAC	chinese	72	1	colon	TU		2	tissue	tissue gDNA discovery	PE150	14533494	75.6	70.8915
523	SHCTU000034CAC	SHC000034CAC	chinese	48	2	colon	TU		3	tissue	tissue gDNA discovery	PE150	14542035	73.49	70.0231
524	SHCTU000035CAC	SHC000035CAC	chinese	66	1	colon	TU		3	tissue	tissue gDNA discovery	PE150	18239316	79.92	75.1687
525	SHCTU000036CAC	SHC000036CAC	chinese	66	2	colon	TU		4	tissue	tissue gDNA discovery	PE150	15719746	76.83	72.8066
526	SHCTU000037CAC	SHC000037CAC	chinese	59	1	colon	TU		3	tissue	tissue gDNA discovery	PE150	18641886	78.56	73.9099
527	SHCTU000038CAC	SHC000038CAC	chinese	49	1	colon	TU		2	tissue	tissue gDNA discovery	PE150	15769734	74.21	70.322
528	SHCTU000040CAC	SHC000040CAC	chinese	57	2	colon	TU		3	tissue	tissue gDNA discovery	PE150	14331739	78.38	74.6643
529	SHCTU000041CAC	SHC000041CAC	chinese	72	1	colon	TU		4	tissue	tissue gDNA discovery	PE150	15767836	76.63	72.894
665	SHCTI000042CAC	SHC000042CAC	chinese	64	1	colon	TI		3	tissue	tissue gDNA discovery	PE150	20256646	76.1	71.8467
666	SHCTI000043CAC	SHC000043CAC	chinese	71	1	colon	TI		4	tissue	tissue gDNA discovery	PE150	28106340	75.07	70.5078
695	SHCPL000018CAC	SHC000018CAC	chinese	25	1	colon	CAC	3	3	blood	plasma cfDNA validation	PE150	38349190	95.58	90.3367
696	SHCPL000019CAC	SHC000019CAC	chinese	65	1	colon	CAC	2	3	blood	plasma cfDNA validation	PE150	48626259	95.72	89.9553
697	SHCPL000020CAC	SHC000020CAC	chinese	49	1	colon	CAC	2	3	blood	plasma cfDNA validation	PE150	32606730	96.04	90.5599
698	SHCPL000021CAC	SHC000021CAC	chinese	63	2	colon	CAC	2.5	3	blood	plasma cfDNA validation	PE150	37043096	96.72	91.4852
699	SHCPL000023CAC	SHC000023CAC	chinese	79	2	colon	CAC	2	3	blood	plasma cfDNA validation	PE150	34473649	95.24	90.2689
700	SHCPL000025CAC	SHC000025CAC	chinese	79	2	colon	CAC		1	blood	plasma cfDNA validation	PE150	35805711	95.98	90.4686
701	SHCPL000026CAC	SHC000026CAC	chinese	55	2	colon	CAC	2	3	blood	plasma cfDNA validation	PE150	31374375	96.05	91.1079
702	SHCPL000027CAC	SHC000027CAC	chinese	78	2	colon	CAC	2	4	blood	plasma cfDNA validation	PE150	36608772	96.23	90.9905
703	SHCPL000029CAC	SHC000029CAC	chinese	81	1	colon	CAC	2	3	blood	plasma cfDNA validation	PE150	36333450	95.54	90.0378
704	SHCPL000030CAC	SHC000030CAC	chinese	66	1	colon	CAC	2	3	blood	plasma cfDNA validation	PE150	36869192	95.96	90.4051
705	SHCPL000031CAC	SHC000031CAC	chinese	81	1	colon	CAC	2	3	blood	plasma cfDNA validation	PE150	32199646	95.71	90.4374
706	SHCPL000032CAC	SHC000032CAC	chinese	63	1	colon	CAC	2	3	blood	plasma cfDNA validation	PE150	29068091	89.84	84.8667
707	SHCPL000033CAC	SHC000033CAC	chinese	72	1	colon	CAC	2	2	blood	plasma cfDNA validation	PE150	32983121	95.57	90.2237
708	SHCPL000034CAC	SHC000034CAC	chinese	48	2	colon	CAC	2.5	3	blood	plasma cfDNA validation	PE150	38073963	96.16	90.9166
709	SHCPL000035CAC	SHC000035CAC	chinese	66	1	colon	CAC	2	3	blood	plasma cfDNA validation	PE150	36872633	96.18	90.9897
710	SHCPL000036CAC	SHC000036CAC	chinese	66	2	colon	CAC	2.5	4	blood	plasma cfDNA validation	PE150	36811540	96.16	91.0527
711	SHCPL000037CAC	SHC000037CAC	chinese	59	1	colon	CAC	2	3	blood	plasma cfDNA validation	PE150	32919418	92.46	86.1512
712	SHCPL000038CAC	SHC000038CAC	chinese	49	1	colon	CAC	2	2	blood	plasma cfDNA validation	PE150	36168727	95.11	90.0413
713	SHCPL000039CAC	SHC000039CAC	chinese	75	1	colon	CAC	2	2	blood	plasma cfDNA validation	PE150	37131696	95.81	90.6262
714	SHCPL000041CAC	SHC000041CAC	chinese	72	1	colon	CAC	2	4	blood	plasma cfDNA validation	PE150	34218731	95.8	90.3639
715	SHCPL000042CAC	SHC000042CAC	chinese	64	1	colon	CAC	2	3	blood	plasma cfDNA validation	PE150	32078222	95.62	90.5501
716	SHCPL000043CAC	SHC000043CAC	chinese	71	1	colon	CAC	2.5	4	blood	plasma cfDNA validation	PE150	29249722	96.09	90.9571
717	SHCPL000044CAC	SHC000044CAC	chinese	61	1	colon	CAC	2	3	blood	plasma cfDNA validation	PE150	30232519	96.16	90.9275
718	SHCPL000046CAC	SHC000046CAC	chinese	52	1	colon	CAC	2	3	blood	plasma cfDNA validation	PE150	29492266	95.21	90.1318
759	SHCTI000044CAC	SHC000044CAC	chinese	61	1	colon	TI		3	tissue	tissue gDNA discovery	PE150	17948860	75.22	71.1384
760	SHCTI000045CAC	SHC000045CAC	chinese	63	2	colon	TI		3	tissue	tissue gDNA discovery	PE150	21010873	72.11	68.5094
761	SHCTI000046CAC	SHC000046CAC	chinese	52	1	colon	TI		3	tissue	tissue gDNA discovery	PE150	16697249	72.56	69.0343
762	SHCTI000047CAC	SHC000047CAC	chinese	56	1	colon	TI		3	tissue	tissue gDNA discovery	PE150	24153523	74.78	70.4543
763	SHCTU000039CAC	SHC000039CAC	chinese	75	1	colon	TU		2	tissue	tissue gDNA discovery	PE150	13462500	71.46	67.7568
764	SHCTU000042CAC	SHC000042CAC	chinese	64	1	colon	TU		3	tissue	tissue gDNA discovery	PE150	19856123	75.34	71.6904
765	SHCTU000043CAC	SHC000043CAC	chinese	71	1	colon	TU		4	tissue	tissue gDNA discovery	PE150	23006964	74.2	70.3515
766	SHCTU000044CAC	SHC000044CAC	chinese	61	1	colon	TU		3	tissue	tissue gDNA discovery	PE150	22057661	73.9	69.6916
767	SHCTU000045CAC	SHC000045CAC	chinese	63	2	colon	TU		3	tissue	tissue gDNA discovery	PE150	17420684	77.19	72.6
768	SHCTU000046CAC	SHC000046CAC	chinese	52	1	colon	TU		3	tissue	tissue gDNA discovery	PE150	17608201	73.59	69.94
769	SHCTU000047CAC	SHC000047CAC	chinese	56	1	colon	TU		3	tissue	tissue gDNA discovery	PE150	27389446	74.64	70.792
914	SHCPL000049CAC	SHC000049CAC	chinese	55	2	colon	CAC	2	3	blood	plasma cfDNA additional validation	PE150	31685594	96.81	91.9426
915	SHCPL000050CAC	SHC000050CAC	chinese	78	2	colon	CAC	2	2	blood	plasma cfDNA additional validation	PE150	27444031	96.94	91.7768
1041	SHCPL000051CAC	SHC000051CAC	chinese	59	2	colon	CAC	2	4	blood	plasma cfDNA additional validation	PE150	40921242	96.38	91.6544
1042	SHCPL000052CAC	SHC000052CAC	chinese	53	2	colon	CAC		4	blood	plasma cfDNA additional validation	PE150	39634844	96.07	91.0603
1043	SHCPL100053CAC	SHC100053CAC	chinese	51	2	colon	CAC (surgery)		4	blood	plasma cfDNA additional validation	PE150	38726063	96.34	91.5171
1044	SHCPL000054CAC	SHC000054CAC	chinese	75	1	colon	CAC	2	3	blood	plasma cfDNA additional validation	PE150	32040582	96.54	91.6571
1262	SHCPL000056CAC	SHC000056CAC	chinese	65	2	colon	CAC		4	blood	plasma cfDNA additional validation	PE150	37041840	96.16	91.2709
1263	SHCPL000058CAC	SHC000058CAC	chinese	55	2	colon	CAC	2	1	blood	plasma cfDNA additional validation	PE150	31076200	95.06	90.0635
1264	SHCPL000059CAC	SHC000059CAC	chinese	32	2	colon	CAC	2.5	3	blood	plasma cfDNA additional validation	PE150	36712667	94.8	89.1707
1265	SHCPL000060CAC	SHC000060CAC	chinese	72	1	colon	CAC		4	blood	plasma cfDNA additional validation	PE150	31743364	95.67	90.2573
1268	SHCPL000063NOR	SHC000063NOR	chinese	57	2	colon	NOR			blood		PE150	29911600	96.87	91.9143
1269	SHCPL000064NOR	SHC000064NOR	chinese	72	1	colon	NOR			blood		PE150	31007530	96.75	91.7922
1271	SHCPL000067CAC	SHC000067CAC	chinese	49	2	colon	CAC	2	4	blood	plasma cfDNA additional validation	PE150	39448729	96.91	92.0072
1272	SHCPL000068NOR	SHC000068NOR	chinese	55	1	colon	NOR			blood		PE150	43103955	95.09	90.2856
1273	SHCPL000069NOR	SHC000069NOR	chinese	66	2	colon	NOR			blood		PE150	36912358	96.8	91.7483
1274	SHCPL000073CAC	SHC000073CAC	chinese	52	1	colon	CAC		4	blood	plasma cfDNA additional validation	PE150	35154762	96.04	90.9906
1275	SHCPL000077CAC	SHC000077CAC	chinese	69	1	colon	CAC			blood	plasma cfDNA additional validation	PE150	33632473	95.93	90.8008
1277	SHCPL000079NOR	SHC000079NOR	chinese	61	1	colon	NOR			blood		PE150	31145307	95.56	90.4487
1278	SHCPL000080NOR	SHC000080NOR	chinese	63	1	colon	NOR			blood		PE150	30746779	95.14	90.0931
1279	SHCPL000081CAC	SHC000081CAC	chinese	50	1	colon	CAC	2	3	blood	plasma cfDNA additional validation	PE150	23588537	92.84	86.8142
1281	SHCPL000083NOR	SHC000083NOR	chinese	26	1	colon	NOR			blood		PE150	38907757	92.77	87.7783
1283	SHCPL000085NOR	SHC000085NOR	chinese	55	2	colon	NOR			blood		PE150	28650305	95.15	90.2235
1284	SHCPL000086CAC	SHC000086CAC	chinese	58	1	colon	CAC	2	3	blood	plasma cfDNA additional validation	PE150	30680766	94.17	89.2462
1285	SHCPL000087CAC	SHC000087CAC	chinese	65	1	colon	CAC		4	blood	plasma cfDNA additional validation	PE150	37964966	96.86	91.8491
1286	SHCPL000088CAC	SHC000088CAC	chinese	76	1	colon	CAC		4	blood	plasma cfDNA additional validation	PE150	31117826	95.94	90.9384
1287	SHCPL000089NOR	SHC000089NOR	chinese	63	1	colon	NOR			blood		PE150	29512888	93.69	88.922
1289	SHCPL000092NOR	SHC000092NOR	chinese	55	2	colon	NOR			blood		PE150	32306960	94.97	90.1607
1292	SHCPL000093NOR	SHC000093NOR	chinese	65	2	colon	NOR			blood		PE150	33972616	95.95	90.9823
1293	SHCPL000096NOR	SHC000096NOR	chinese	62	2	colon	NOR			blood		PE150	37634205	94.78	89.9956
1294	SHCPL000097NOR	SHC000097NOR	chinese	42	1	colon	NOR			blood		PE150	34670971	94.28	89.4472
1295	SHCPL000098NOR	SHC000098NOR	chinese	61	1	colon	NOR			blood		PE150	38318344	95.54	90.5695
1296	SHCPL000104NOR	SHC000104NOR	chinese	81	1	colon	NOR			blood		PE150	36133298	95.1	90.1477
1297	SHCPL000105NOR	SHC000105NOR	chinese	23	2	colon	NOR			blood		PE150	32974084	96.29	91.2907
1298	SHCPL000106NOR	SHC000106NOR	chinese	70	1	colon	NOR			blood		PE150	33606130	95.74	90.2066
1299	SHCPL000107NOR	SHC000107NOR	chinese	50	2	colon	NOR			blood		PE150	37973230	93.67	88.9776
1300	SHCPL000109NOR	SHC000109NOR	chinese	59	1	colon	NOR			blood		PE150	32525775	94.56	89.6878
1301	SHCPL000110NOR	SHC000110NOR	chinese	51	1	colon	NOR			blood		PE150	30689272	95.91	90.8892
1302	SHCPL000111NOR	SHC000111NOR	chinese	66	2	colon	NOR			blood		PE150	37966157	94.09	89.2445
1303	SHCPL000115NOR	SHC000115NOR	chinese	85	2	colon	NOR			blood		PE150	28080394	95.84	90.8444
1304	SHCPL000116NOR	SHC000116NOR	chinese	59	1	colon	NOR			blood		PE150	30633419	95.68	90.6972
1305	SHCPL000117NOR	SHC000117NOR	chinese	70	1	colon	NOR			blood		PE150	28423276	95.35	90.4571
1306	SHCPL000119NOR	SHC000119NOR	chinese	75	2	colon	NOR			blood		PE150	35902190	94.64	89.7373
1307	SHCPL000120CAC	SHC000120CAC	chinese	62	1	colon	CAC	2.5	1	blood	plasma cfDNA additional validation	PE150	35702755	96.2	91.2763
1308	SHCPL000121NOR	SHC000121NOR	chinese	70	1	colon	NOR			blood		PE150	37909010	96.39	91.3846
1309	SHCPL000122NOR	SHC000122NOR	chinese	61	1	colon	NOR			blood		PE150	35066938	96.89	91.758
1310	SHCPL100100NOR	SHC100100NOR	chinese	62	2	colon	NOR			blood		PE150	32236250	94.85	89.9213
1311	SHCPL100101NOR	SHC100101NOR	chinese	55	2	colon	NOR			blood		PE150	34752733	96.64	91.6033
1312	SHCPL100102NOR	SHC100102NOR	chinese	56	2	colon	NOR			blood		PE150	31314552	94.89	90.132
1345	SHCPL000094NOR	SHC000094NOR	chinese	66	1	colon	NOR			blood		PE150	32969125	94.91	89.975
1346	SHCPL000095NOR	SHC000095NOR	chinese	63	1	colon	NOR			blood		PE150	30341365	94.43	89.5577
1417	SHCPL000113CAC	SHC000113CAC	chinese	65	1	colon	CAC	2	3	blood	plasma cfDNA additional validation	PE38	3634703	95.8	87.0923
1419	SHCPL000127CAC	SHC000127CAC	chinese	66	1	colon	CAC (surgery)			blood	plasma cfDNA additional validation	PE38	3160734	93.56	85.6841
1426	SHCPL000142CAC	SHC000142CAC	chinese	81	1	colon	CAC	1	1	blood	plasma cfDNA additional validation	PE38	4381144	95.78	87.6719
1476	SHCPL000143CAC	SHC000143CAC	chinese	67	1	colon	CAC	1	1	blood	plasma cfDNA additional validation	PE38	33797245	95.84	87.2
1477	SHCPL000137CAC	SHC000137CAC	chinese	57	1	colon	CAC		4	blood	plasma cfDNA additional validation	PE38	26689700	95.8	87.7489
1480	SHCPL000146CAC	SHC000146CAC	chinese	82	2	colon	CAC	2	4	blood	plasma cfDNA additional validation	PE38	39315528	95.98	87.9617
1481	SHCPL000138CAC	SHC000138CAC	chinese	54	1	colon	CAC		4	blood	plasma cfDNA additional validation	PE38	37213695	95.68	86.9555
1482	SHCPL000132CAC	SHC000132CAC	chinese	70	2	colon	CAC	2	3	blood	plasma cfDNA additional validation	PE38	23293983	94.73	86.7503
1484	SHCPL000134CAC	SHC000134CAC	chinese	60	1	colon	CAC	1	1	blood	plasma cfDNA additional validation	PE38	37319810	95.56	87.3632
1487	SHCPL000112NOR	SHC000112NOR	chinese	58	1	colon	NOR			blood		PE38	27961121	94.98	86.6294
1490	SHCPL000114NOR	SHC000114NOR	chinese	47	1	colon	NOR			blood		PE38	20020140	95.22	87.4184
1495	SHCPL000131NOR	SHC000131NOR	chinese	67	2	colon	NOR			blood		PE38	20762074	96.42	88.312
1496	SHCPL000126NOR	SHC000126NOR	chinese	61	1	colon	NOR			blood		PE38	46156085	96.19	87.8032
1499	SHCPL000133CAC	SHC000133CAC	chinese	67	1	colon	CAC	2	3	blood	plasma cfDNA additional validation	PE38	34357332	95.43	86.9681
1500	SHCPL000124NOR	SHC000124NOR	chinese	66	1	colon	NOR			blood		PE38	25838008	95.99	87.4359
1502	SHCPL000136NOR	SHC000136NOR	chinese	58	2	colon	NOR			blood		PE38	24597574	96.47	88.3629
1506	SHCPL000139NOR	SHC000139NOR	chinese	67	1	colon	NOR			blood		PE38	23771107	96.55	88.2524
1509	SHCPL000123NOR	SHC000123NOR	chinese	73	2	colon	NOR			blood		PE38	22054128	96.7	88.2857
1513	SHCPL000140NOR	SHC000140NOR	chinese	65	1	colon	NOR			blood		PE38	25185568	96.33	88.0319
1515	SHCPL000130NOR	SHC000130NOR	chinese	56	2	colon	NOR			blood		PE38	30234235	96.72	88.1316
1517	SHCPL000149NOR	SHC000149NOR	chinese	41	2	colon	NOR			blood		PE38	19946392	95.84	87.617
1519	SHCPL000145NOR	SHC000145NOR	chinese	65	2	colon	NOR			blood		PE38	25480479	96.3	87.865
1527	SHCPL000125NOR	SHC000125NOR	chinese	44	1	colon	NOR			blood		PE38	21048700	94.73	86.4396
1535	SHCPL000135NOR	SHC000135NOR	chinese	76	1	colon	NOR			blood		PE38	64661367	95.69	87.6254
1555	SHCPL000129NOR	SHC000129NOR	chinese	58	1	colon	NOR			blood		PE38	24756585	95.71	87.3524
1557	SHCPL000141NOR	SHC000141NOR	chinese	76	2	colon	NOR			blood		PE38	8708269	94.6	86.2738
1574	SHCPL000128NOR	SHC000128NOR	chinese	75	2	colon	NOR			blood		PE38	12283706	95.14	86.8498
1741	SHCPL000152CAC	SHC000152CAC	chinese	60	1	colon	CAC			blood	plasma cfDNA additional validation	PE38	NA	NA	#VALUE!
1742	SHCPL000153CAC	SHC000153CAC	chinese	70	1	colon	CAC			blood	plasma cfDNA additional validation	PE38	NA	NA	#VALUE!
1744	SHCPL000154CAC	SHC000154CAC	chinese	62	1	colon	CAC			blood	plasma cfDNA additional validation	PE38	NA	NA	#VALUE!
1754	SHCPL000155CAC	SHC000155CAC	chinese	51	1	colon	CAC			blood	plasma cfDNA additional validation	PE38	NA	NA	#VALUE!
1757	SHCPL000150CAC	SHC000150CAC	chinese	69	2	colon	CAC			blood	plasma cfDNA additional validation	PE38	NA	NA	#VALUE!
1758	SHCPL000151CAC	SHC000151CAC	chinese	57	1	colon	CAC			blood	plasma cfDNA additional validation	PE38	NA	NA	#VALUE!
230	SHBPL000002CAC	SHB000002CAC	chinese	58	1	stomach	CAC	2	1	blood	plasma cfDNA discovery	PE125	24673707	95.65	90.0319
231	SHBPL000003CAC	SHB000003CAC	chinese	61	1	stomach	CAC		3	blood	plasma cfDNA discovery	PE125	23431893	94.51	88.928
232	SHBPL000004CAC	SHB000004CAC	chinese	69	2	stomach	CAC	3	2	blood	plasma cfDNA discovery	PE125	24863569	95.82	89.9651
233	SHBPL000005CAC	SHB000005CAC	chinese	65	1	stomach	CAC	2.5	2	blood	plasma cfDNA discovery	PE125	24768852	94.92	89.5498
234	SHBPL000006CAC	SHB000006CAC	chinese	56	1	stomach	CAC	2	2	blood	plasma cfDNA discovery	PE125	25046508	97.16	91.3724
235	SHBPL000007CAC	SHB000007CAC	chinese	75	2	stomach	CAC	2.5	3	blood	plasma cfDNA discovery	PE125	19716406	93.19	87.7504
237	SHBPL000009CAC	SHB000009CAC	chinese	34	2	stomach	CAC	3	3	blood	plasma cfDNA discovery	PE125	28558106	96.66	91.0089
281	SHBTI000003CAC	SHB000003CAC	chinese	61	1	stomach	TI		3	tissue	tissue gDNA validation	SE50	19220858	90.51	74.2485
282	SHBTI000004CAC	SHB000004CAC	chinese	69	2	stomach	TI		2	tissue	tissue gDNA validation	SE50	17900549	90.93	74.8917
283	SHBTI000005CAC	SHB000005CAC	chinese	65	1	stomach	TI		2	tissue	tissue gDNA validation	SE50	19228875	89.89	73.6587
285	SHBTI000006CAC	SHB000006CAC	chinese	56	1	stomach	TI		2	tissue	tissue gDNA validation	SE50	17955150	90.54	73.2391
287	SHBTI000007CAC	SHB000007CAC	chinese	75	2	stomach	TI		3	tissue	tissue gDNA validation	SE50	20112139	91.13	75.1397
291	SHBTI000009CAC	SHB000009CAC	chinese	34	2	stomach	TI		3	tissue	tissue gDNA validation	SE50	24753991	94.92	78.4316
302	SHBTU000003CAC	SHB000003CAC	chinese	61	1	stomach	TU		3	tissue	tissue gDNA validation	SE50	19762479	92.4	76.481
303	SHBTU000004CAC	SHB000004CAC	chinese	69	2	stomach	TU		2	tissue	tissue gDNA validation	SE50	19362955	91.73	75.0859
304	SHBTU000005CAC	SHB000005CAC	chinese	65	1	stomach	TU		2	tissue	tissue gDNA validation	SE50	18862816	91.11	75.4918
306	SHBTU000006CAC	SHB000006CAC	chinese	56	1	stomach	TU		2	tissue	tissue gDNA validation	SE50	23189426	91.95	74.7459
309	SHBTU000007CAC	SHB000007CAC	chinese	75	2	stomach	TU		3	tissue	tissue gDNA validation	SE50	22134901	92.29	76.2868
313	SHBTU000009CAC	SHB000009CAC	chinese	34	2	stomach	TU		3	tissue	tissue gDNA validation	SE50	20824491	94.68	78.0585
371	SHBTI000010CAC	SHB000010CAC	chinese	68	2	stomach	TI		3	tissue	tissue gDNA validation	PE150	13202901	80.67	76.5913
372	SHBTI000011CAC	SHB000011CAC	chinese	76	1	stomach	TI		3	tissue	tissue gDNA validation	PE150	13891326	82.76	78.5969
373	SHBTI000012CAC	SHB000012CAC	chinese	46	1	stomach	TI		3	tissue	tissue gDNA validation	PE150	13358803	64.95	61.4295
374	SHBTI000013CAC	SHB000013CAC	chinese	31	2	stomach	TI		3	tissue	tissue gDNA validation	PE150	12354377	74.13	70.4191
375	SHBTI000014CAC	SHB000014CAC	chinese	73	2	stomach	TI			tissue	tissue gDNA validation	PE150	13384913	80.18	76.6143
376	SHBTU000010CAC	SHB000010CAC	chinese	68	2	stomach	TU		3	tissue	tissue gDNA validation	PE150	12533178	76.1	71.6149
377	SHBTU000011CAC	SHB000011CAC	chinese	76	1	stomach	TU		3	tissue	tissue gDNA validation	PE150	12269725	81.81	77.3244
378	SHBTU000012CAC	SHB000012CAC	chinese	46	1	stomach	TU		3	tissue	tissue gDNA validation	PE150	11331863	76.98	72.966
379	SHBTU000013CAC	SHB000013CAC	chinese	31	2	stomach	TU		3	tissue	tissue gDNA validation	PE150	6652331	68.64	65.0346
380	SHBTU000014CAC	SHB000014CAC	chinese	73	2	stomach	TU			tissue	tissue gDNA validation	PE150	12152703	77.73	74.1521
462	SHBTI000016CAC	SHB000016CAC	chinese	65	2	stomach	TI		2	tissue	tissue gDNA validation	PE150	5207539	74.02	69.4615
463	SHBTI000017CAC	SHB000017CAC	chinese	58	1	stomach	TI		1	tissue	tissue gDNA validation	PE150	2786280	61.95	57.7746
464	SHBTI000018CAC	SHB000018CAC	chinese	39	2	stomach	TI		2	tissue	tissue gDNA validation	PE150	3946383	71.1	66.2271
465	SHBTI000019CAC	SHB000019CAC	chinese	50	1	stomach	TI		2	tissue	tissue gDNA validation	PE150	3898739	70.21	65.4508
466	SHBTI000020CAC	SHB000020CAC	chinese	45	2	stomach	TI		3	tissue	tissue gDNA validation	PE150	4550946	65.15	60.7654
467	SHBTI000021CAC	SHB000021CAC	chinese	74	2	stomach	TI		3	tissue	tissue gDNA validation	PE150	3685445	63.1	58.8664
468	SHBTI000022CAC	SHB000022CAC	chinese	70	1	stomach	TI		1	tissue	tissue gDNA validation	PE150	4773102	71.38	66.1062
469	SHBTI000023CAC	SHB000023CAC	chinese	35	2	stomach	TI		1	tissue	tissue gDNA validation	PE150	16863408	79.71	76.0326
470	SHBTI000024CAC	SHB000024CAC	chinese	53	1	stomach	TI		3	tissue	tissue gDNA validation	PE150	14663830	75.63	71.8478
471	SHBTI000025CAC	SHB000025CAC	chinese	77	1	stomach	TI		3	tissue	tissue gDNA validation	PE150	14787853	79.22	75.3444
473	SHBTI000027CAC	SHB000027CAC	chinese	52	1	stomach	TI		3	tissue	tissue gDNA validation	PE150	19728929	77.86	74.4841
474	SHBTI000028CAC	SHB000028CAC	chinese	73	2	stomach	TI		3	tissue	tissue gDNA validation	PE150	20267092	78.93	75.2011
475	SHBTI000029CAC	SHB000029CAC	chinese	60	1	stomach	TI		1	tissue	tissue gDNA validation	PE150	18468396	77.43	73.489
476	SHBTI000032CAC	SHB000032CAC	chinese	55	1	stomach	TI		3	tissue	tissue gDNA validation	PE150	16808261	76.13	72.3316
478	SHBTU000016CAC	SHB000016CAC	chinese	65	2	stomach	TU		2	tissue	tissue gDNA validation	PE150	14589561	80.19	75.7094
479	SHBTU000017CAC	SHB000017CAC	chinese	58	1	stomach	TU		1	tissue	tissue gDNA validation	PE150	5696781	73.18	68.5454
480	SHBTU000018CAC	SHB000018CAC	chinese	39	2	stomach	TU		2	tissue	tissue gDNA validation	PE150	16623942	74.63	70.8838
481	SHBTU000019CAC	SHB000019CAC	chinese	50	1	stomach	TU		2	tissue	tissue gDNA validation	PE150	17397739	84.95	80.2218
482	SHBTU000020CAC	SHB000020CAC	chinese	45	2	stomach	TU		3	tissue	tissue gDNA validation	PE150	14916715	71.87	68.1547
483	SHBTU000021CAC	SHB000021CAC	chinese	74	2	stomach	TU		3	tissue	tissue gDNA validation	PE150	12814687	82.93	78.6199
484	SHBTU000022CAC	SHB000022CAC	chinese	70	1	stomach	TU		1	tissue	tissue gDNA validation	PE150	13071833	78.48	74.1638
485	SHBTU000023CAC	SHB000023CAC	chinese	35	2	stomach	TU		1	tissue	tissue gDNA validation	PE150	13783336	77.24	73.4293
486	SHBTU000024CAC	SHB000024CAC	chinese	53	1	stomach	TU		3	tissue	tissue gDNA validation	PE150	13861148	75.82	71.7814
487	SHBTU000025CAC	SHB000025CAC	chinese	77	1	stomach	TU		3	tissue	tissue gDNA validation	PE150	16615091	77.98	74.2454
489	SHBTU000027CAC	SHB000027CAC	chinese	52	1	stomach	TU		3	tissue	tissue gDNA validation	PE150	12604393	79.46	75.6739
490	SHBTU000028CAC	SHB000028CAC	chinese	73	2	stomach	TU		3	tissue	tissue gDNA validation	PE150	15116293	78.28	73.9779
491	SHBTU000029CAC	SHB000029CAC	chinese	60	1	stomach	TU		1	tissue	tissue gDNA validation	PE150	13526331	77.48	73.3488
492	SHBTU000032CAC	SHB000032CAC	chinese	55	1	stomach	TU		3	tissue	tissue gDNA validation	PE150	15369953	78.71	74.4415
659	SHBTI000033CAC	SHB000033CAC	chinese	70	1	stomach	TI		3	tissue	tissue gDNA discovery	PE150	24485743	75.08	71.0684
660	SHBTI000034CAC	SHB000034CAC	chinese	67	2	stomach	TI		1	tissue	tissue gDNA discovery	PE150	35576690	75.88	71.602
661	SHBTI000035CAC	SHB000035CAC	chinese	54	1	stomach	TI		3	tissue	tissue gDNA discovery	PE150	26105667	72.87	68.7687
662	SHBTI000036CAC	SHB000036CAC	chinese	61	1	stomach	TI		3	tissue	tissue gDNA discovery	PE150	21128606	75.16	71.0528
663	SHBTI000037CAC	SHB000037CAC	chinese	52	2	stomach	TI		4	tissue	tissue gDNA discovery	PE150	24212595	75.23	71.5391
664	SHBTI000038CAC	SHB000038CAC	chinese	61	1	stomach	TI		3	tissue	tissue gDNA discovery	PE150	30874726	75.28	71.0828
667	SHBPL000010CAC	SHB000010CAC	chinese	68	2	stomach	CAC	2	3	blood	plasma cfDNA validation	PE150	29300548	95.57	90.3842
668	SHBPL000011CAC	SHB000011CAC	chinese	76	1	stomach	CAC	2	3	blood	plasma cfDNA validation	PE150	40555092	96.84	91.4496
669	SHBPL000013CAC	SHB000013CAC	chinese	31	2	stomach	CAC	3	3	blood	plasma cfDNA validation	PE150	43045609	96.62	91.5865
670	SHBPL000014CAC	SHB000014CAC	chinese	73	2	stomach	CAC	3	1	blood	plasma cfDNA validation	PE150	31325892	93.44	88.4534
671	SHBPL000016CAC	SHB000016CAC	chinese	65	2	stomach	CAC	1	2	blood	plasma cfDNA validation	PE150	32643247	95.89	90.8732
672	SHBPL000017CAC	SHB000017CAC	chinese	58	1	stomach	CAC	3	1	blood	plasma cfDNA validation	PE150	35564385	96.84	91.5857
673	SHBPL000018CAC	SHB000018CAC	chinese	39	2	stomach	CAC	2.5	2	blood	plasma cfDNA validation	PE150	38508418	96.16	90.9154
674	SHBPL000022CAC	SHB000022CAC	chinese	70	1	stomach	CAC	3	1	blood	plasma cfDNA validation	PE150	35015693	96.31	91.0572
675	SHBPL000023CAC	SHB000023CAC	chinese	35	2	stomach	CAC	2	1	blood	plasma cfDNA validation	PE150	36417438	97	91.8709
677	SHBPL000025CAC	SHB000025CAC	chinese	77	1	stomach	CAC	2	3	blood	plasma cfDNA validation	PE150	47771847	94.53	88.0576
679	SHBPL000027CAC	SHB000027CAC	chinese	52	1	stomach	CAC	3	3	blood	plasma cfDNA validation	PE150	37455842	94.05	89.3747
680	SHBPL000028CAC	SHB000028CAC	chinese	73	2	stomach	CAC	2.5	3	blood	plasma cfDNA validation	PE150	31245715	94.94	89.8933
681	SHBPL000029CAC	SHB000029CAC	chinese	60	1	stomach	CAC		1	blood	plasma cfDNA validation	PE150	33354652	95.74	90.4048
683	SHBPL000031CAC	SHB000031CAC	chinese	45	1	stomach	CAC	2	2	blood	plasma cfDNA validation	PE150	23240754	95.48	89.3223
684	SHBPL000032CAC	SHB000032CAC	chinese	55	1	stomach	CAC	2.5	3	blood	plasma cfDNA validation	PE150	26784311	94.99	89.8191
685	SHBPL000033CAC	SHB000033CAC	chinese	70	1	stomach	CAC	3	3	blood	plasma cfDNA validation	PE150	32359249	96.17	90.8215
686	SHBPL000035CAC	SHB000035CAC	chinese	54	1	stomach	CAC	2.5	3	blood	plasma cfDNA validation	PE150	25048374	95.62	90.127
687	SHBPL000036CAC	SHB000036CAC	chinese	61	1	stomach	CAC	2	3	blood	plasma cfDNA validation	PE150	29761424	96.49	91.5487
688	SHBPL000039CAC	SHB000039CAC	chinese	73	1	stomach	CAC	2.5	3	blood	plasma cfDNA validation	PE150	26801820	96.77	91.6185
689	SHBPL000040CAC	SHB000040CAC	chinese	56	1	stomach	CAC	2.5	2	blood	plasma cfDNA validation	PE150	30357545	96.74	91.5613
690	SHBPL000041CAC	SHB000041CAC	chinese	43	1	stomach	CAC	2	2	blood	plasma cfDNA validation	PE150	30897836	95.94	90.7041
691	SHBPL000042CAC	SHB000042CAC	chinese	76	1	stomach	CAC	2.5	3	blood	plasma cfDNA validation	PE150	26924011	96.29	91.1682
692	SHBPL000044CAC	SHB000044CAC	chinese	45	1	stomach	CAC	3	4	blood	plasma cfDNA validation	PE150	28820688	95.96	90.9124
693	SHBPL000045CAC	SHB000045CAC	chinese	71	2	stomach	CAC	2.5	3	blood	plasma cfDNA validation	PE150	32971748	95.97	90.8796
694	SHBPL000046CAC	SHB000046CAC	chinese	34	1	stomach	CAC	2.5	4	blood	plasma cfDNA validation	PE150	38244878	96.35	91.1449
720	SHBTI000039CAC	SHB000039CAC	chinese	73	1	stomach	TI		3	tissue	tissue gDNA discovery	PE150	18022241	76.03	71.8952
721	SHBTI000040CAC	SHB000040CAC	chinese	56	1	stomach	TI		2	tissue	tissue gDNA discovery	PE150	17135635	76.74	72.4614
722	SHBTI000041CAC	SHB000041CAC	chinese	43	1	stomach	TI		2	tissue	tissue gDNA discovery	PE150	17320669	76.66	72.4295
724	SHBTI000044CAC	SHB000044CAC	chinese	45	1	stomach	TI		4	tissue	tissue gDNA discovery	PE150	19241175	76.41	72.3047
725	SHBTI000045CAC	SHB000045CAC	chinese	71	2	stomach	TI		3	tissue	tissue gDNA discovery	PE150	18030644	76.44	72.4993
726	SHBTI000046CAC	SHB000046CAC	chinese	34	1	stomach	TI		4	tissue	tissue gDNA discovery	PE150	17065424	77.25	72.8432
728	SHBTI000048CAC	SHB000048CAC	chinese	60	1	stomach	TI		3	tissue	tissue gDNA discovery	PE150	9637248	83.15	78.6132
729	SHBTI000049CAC	SHB000049CAC	chinese	54	1	stomach	TI		3	tissue	tissue gDNA discovery	PE150	12545656	81.57	76.7933
730	SHBTI000050CAC	SHB000050CAC	chinese	68	1	stomach	TI		3	tissue	tissue gDNA discovery	PE150	10120171	83.63	78.812
731	SHBTI000051CAC	SHB000051CAC	chinese	63	2	stomach	TI		3	tissue	tissue gDNA discovery	PE150	9864793	84.05	79.2653
732	SHBTI000052CAC	SHB000052CAC	chinese	60	1	stomach	TI		3	tissue	tissue gDNA discovery	PE150	9308259	83.09	78.2347
733	SHBTI000053CAC	SHB000053CAC	chinese	69	1	stomach	TI		1	tissue	tissue gDNA discovery	PE150	7558544	83.14	78.4587
734	SHBTI000054CAC	SHB000054CAC	chinese	38	2	stomach	TI		3	tissue	tissue gDNA discovery	PE150	9248796	82.23	77.0833
736	SHBTU000033CAC	SHB000033CAC	chinese	70	1	stomach	TU		3	tissue	tissue gDNA discovery	PE150	16904134	75.79	71.5447
737	SHBTU000034CAC	SHB000034CAC	chinese	67	2	stomach	TU		1	tissue	tissue gDNA discovery	PE150	16476666	76.57	72.614
738	SHBTU000035CAC	SHB000035CAC	chinese	54	1	stomach	TU		3	tissue	tissue gDNA discovery	PE150	15371180	75.72	71.6296
739	SHBTU000036CAC	SHB000036CAC	chinese	61	1	stomach	TU		3	tissue	tissue gDNA discovery	PE150	16688784	80.4	76.5504
740	SHBTU000037CAC	SHB000037CAC	chinese	52	2	stomach	TU		4	tissue	tissue gDNA discovery	PE150	17304609	78.25	74.0979
741	SHBTU000038CAC	SHB000038CAC	chinese	61	1	stomach	TU		3	tissue	tissue gDNA discovery	PE150	16763105	79.64	75.3099
742	SHBTU000039CAC	SHB000039CAC	chinese	73	1	stomach	TU		3	tissue	tissue gDNA discovery	PE150	19616174	79.44	74.7686
743	SHBTU000040CAC	SHB000040CAC	chinese	56	1	stomach	TU		2	tissue	tissue gDNA discovery	PE150	17249415	78.5	74.4437
744	SHBTU000041CAC	SHB000041CAC	chinese	43	1	stomach	TU		2	tissue	tissue gDNA discovery	PE150	22940614	73.52	69.8167
746	SHBTU000044CAC	SHB000044CAC	chinese	45	1	stomach	TU		4	tissue	tissue gDNA discovery	PE150	22973493	72.51	68.6455
747	SHBTU000045CAC	SHB000045CAC	chinese	71	2	stomach	TU		3	tissue	tissue gDNA discovery	PE150	15660262	76.61	72.3438
748	SHBTU000046CAC	SHB000046CAC	chinese	34	1	stomach	TU		4	tissue	tissue gDNA discovery	PE150	16612870	79.57	75.1567
750	SHBTU000048CAC	SHB000048CAC	chinese	60	1	stomach	TU		3	tissue	tissue gDNA discovery	PE150	11615870	83.06	78.3335
751	SHBTU000049CAC	SHB000049CAC	chinese	54	1	stomach	TU		3	tissue	tissue gDNA discovery	PE150	11293616	82.14	77.4612
752	SHBTU000050CAC	SHB000050CAC	chinese	68	1	stomach	TU		3	tissue	tissue gDNA discovery	PE150	11746115	81.24	76.2052
753	SHBTU000051CAC	SHB000051CAC	chinese	63	2	stomach	TU		3	tissue	tissue gDNA discovery	PE150	11795366	84.16	79.3122
754	SHBTU000052CAC	SHB000052CAC	chinese	60	1	stomach	TU		3	tissue	tissue gDNA discovery	PE150	11377230	82.35	77.4637
755	SHBTU000053CAC	SHB000053CAC	chinese	69	1	stomach	TU		1	tissue	tissue gDNA discovery	PE150	11968942	84.78	79.2748
756	SHBTU000054CAC	SHB000054CAC	chinese	38	2	stomach	TU		3	tissue	tissue gDNA discovery	PE150	12114501	83.86	78.7887
900	SHBPL000047CAC	SHB000047CAC	chinese	52	2	stomach	CAC	2	2	blood	plasma cfDNA additional validation	PE150	35650774	95.37	90.4209
902	SHBPL000049CAC	SHB000049CAC	chinese	54	1	stomach	CAC	2.5	3	blood	plasma cfDNA additional validation	PE150	35668092	96.19	91.3615
903	SHBPL000050CAC	SHB000050CAC	chinese	68	1	stomach	CAC	2.5	3	blood	plasma cfDNA additional validation	PE150	33847557	96.27	91.2905
904	SHBPL000051CAC	SHB000051CAC	chinese	63	2	stomach	CAC	3	3	blood	plasma cfDNA additional validation	PE150	36918656	95.65	90.665
905	SHBPL000052CAC	SHB000052CAC	chinese	60	1	stomach	CAC	3	3	blood	plasma cfDNA additional validation	PE150	34574353	91.78	87.097
906	SHBPL000054CAC	SHB000054CAC	chinese	38	2	stomach	CAC	3	3	blood	plasma cfDNA additional validation	PE150	34639753	96.46	91.2364
907	SHBPL000055CAC	SHB000055CAC	chinese	60	2	stomach	CAC		4	blood	plasma cfDNA additional validation	PE150	39632500	96.48	91.26
908	SHBPL000056CAC	SHB000056CAC	chinese	58	1	stomach	CAC	3	2	blood	plasma cfDNA additional validation	PE150	32161714	96.21	91.046
909	SHBPL000057CAC	SHB000057CAC	chinese	65	1	stomach	CAC	3	1	blood	plasma cfDNA additional validation	PE150	41952509	96.88	91.7616
910	SHBPL000058CAC	SHB000058CAC	chinese	68	2	stomach	CAC	3	3	blood	plasma cfDNA additional validation	PE150	32650341	96.62	91.7119
911	SHBPL000062CAC	SHB000062CAC	chinese	80	2	stomach	CAC		3	blood	plasma cfDNA additional validation	PE150	34574773	97.32	92.2175
912	SHBPL000063CAC	SHB000063CAC	chinese	69	2	stomach	CAC	3	3	blood	plasma cfDNA additional validation	PE150	32618921	97.06	92.1562
913	SHBPL000064CAC	SHB000064CAC	chinese	65	1	stomach	CAC	3	3	blood	plasma cfDNA additional validation	PE150	29006290	96.75	91.8226
1014	SHBTI000058CAC	SHB000058CAC	chinese	68	2	stomach	TI			tissue	tissue gDNA validation	PE150	15441410	83.99	79.498
1015	SHBTI000059CAC	SHB000059CAC	chinese	46	2	stomach	TI			tissue	tissue gDNA validation	PE150	14516698	82.47	77.5895
1016	SHBTI000060CAC	SHB000060CAC	chinese	70	1	stomach	TI			tissue	tissue gDNA validation	PE150	14615979	83.15	78.5548
1017	SHBTI000061CAC	SHB000061CAC	chinese	67	2	stomach	TI			tissue	tissue gDNA validation	PE150	12184293	82.58	77.7539
1018	SHBTI000062CAC	SHB000062CAC	chinese	80	2	stomach	TI			tissue	tissue gDNA validation	PE150	25950322	84.51	79.2126
1019	SHBTI000063CAC	SHB000063CAC	chinese	69	2	stomach	TI			tissue	tissue gDNA validation	PE150	9110290	82.33	77.6706
1020	SHBTU000058CAC	SHB000058CAC	chinese	68	2	stomach	TU			tissue	tissue gDNA validation	PE150	12755380	82.38	78.0944
1021	SHBTU000059CAC	SHB000059CAC	chinese	46	2	stomach	TU			tissue	tissue gDNA validation	PE150	10039304	81.86	76.6535
1022	SHBTU000060CAC	SHB000060CAC	chinese	70	1	stomach	TU			tissue	tissue gDNA validation	PE150	23851295	85.99	81.5274
1023	SHBTU000061CAC	SHB000061CAC	chinese	67	2	stomach	TU			tissue	tissue gDNA validation	PE150	18084943	83.22	78.6936
1024	SHBTU000062CAC	SHB000062CAC	chinese	80	2	stomach	TU			tissue	tissue gDNA validation	PE150	14456308	78.07	73.3834
1025	SHBTU000063CAC	SHB000063CAC	chinese	69	2	stomach	TU			tissue	tissue gDNA validation	PE150	15202717	83.36	78.4832
1036	SHBPL000065CAC	SHB000065CAC	chinese	63	1	stomach	CAC	2.5	3	blood	plasma cfDNA additional validation	PE150	30204909	96.71	91.8277
1037	SHBPL000066CAC	SHB000066CAC	chinese	65	1	stomach	CAC	2	3	blood	plasma cfDNA additional validation	PE150	38240579	96.35	91.5421
1038	SHBPL100067CAC	SHB100067CAC	chinese		2	stomach	CAC (surgery)			blood	plasma cfDNA additional validation	PE150	35269537	96.69	91.705
1039	SHBPL000068CAC	SHB000068CAC	chinese	64	1	stomach	CAC	3	3	blood	plasma cfDNA additional validation	PE150	29911948	95.84	90.8837
1040	SHBPL000069CAC	SHB000069CAC	chinese	64	1	stomach	CAC	1	1	blood	plasma cfDNA additional validation	PE150	23608823	96.39	91.4533
1232	SHBTI000066CAC	SHB000066CAC	chinese	65	1	stomach	TI			tissue	tissue gDNA validation	PE150	8098020	76.89	72.105
1233	SHBTI000068CAC	SHB000068CAC	chinese	64	1	stomach	TI			tissue	tissue gDNA validation	PE150	9273928	74.12	69.7232
1234	SHBTU000066CAC	SHB000066CAC	chinese	65	1	stomach	TU			tissue	tissue gDNA validation	PE150	6360574	78.26	73.295
1235	SHBTU000068CAC	SHB000068CAC	chinese	64	1	stomach	TU			tissue	tissue gDNA validation	PE150	9799099	78.95	73.9136
1242	SHBPL000074CAC	SHB000074CAC	chinese	65	1	stomach	CAC		4	blood	plasma cfDNA additional validation	PE150	32535023	94.82	89.1132
1243	SHBPL000075NOR	SHB000075NOR	chinese	55	1	stomach	NOR			blood		PE150	27117424	96.37	91.4631
1244	SHBPL000076CAC	SHB000076CAC	chinese	71	1	stomach	CAC		4	blood	plasma cfDNA additional validation	PE150	23733166	96.64	91.4286
1245	SHBPL000080NOR	SHB000080NOR	chinese	74	1	stomach	NOR			blood		PE150	30757831	96.26	91.4822
1246	SHBPL000081CAC	SHB000081CAC	chinese	37	1	stomach	CAC	3	4	blood	plasma cfDNA additional validation	PE150	33638180	95.2	90.4829
1247	SHBPL000083NOR	SHB000083NOR	chinese	61	1	stomach	NOR			blood		PE150	36115297	95.41	90.2769
1248	SHBPL000084CAC	SHB000084CAC	chinese	69	1	stomach	CAC	3	3	blood	plasma cfDNA additional validation	PE150	34057485	95.74	90.589
1249	SHBPL000085NOR	SHB000085NOR	chinese	69	1	stomach	NOR			blood		PE150	38667636	95.71	90.6912
1250	SHBPL000086CAC	SHB000086CAC	chinese	76	1	stomach	CAC	3	3	blood	plasma cfDNA additional validation	PE150	34048658	94.08	89.2187
1251	SHBPL000087NOR	SHB000087NOR	chinese	86	1	stomach	NOR			blood		PE150	36559872	96.58	91.5309
1252	SHBPL000088NOR	SHB000088NOR	chinese	27	1	stomach	NOR			blood		PE150	37282781	95.44	90.6123
1253	SHBPL000089NOR	SHB000089NOR	chinese	44	1	stomach	NOR			blood		PE150	33591169	95.61	90.8827
1254	SHBPL000090CAC	SHB000090CAC	chinese	31	2	stomach	CAC	3	4	blood	plasma cfDNA additional validation	PE150	30431670	95.51	90.5831
1255	SHBPL000091NOR	SHB000091NOR	chinese	71	1	stomach	NOR			blood		PE150	26165980	95.8	90.9127
1256	SHBPL000093NOR	SHB000093NOR	chinese	64	1	stomach	NOR			blood		PE150	28708236	96.04	91.2231
1257	SHBPL000094NOR	SHB000094NOR	chinese	79	2	stomach	NOR			blood		PE150	30711035	97.1	92.2277
1258	SHBPL000095NOR	SHB000095NOR	chinese	53	1	stomach	NOR			blood		PE150	30468377	95.68	90.7734
1259	SHBPL000096NOR	SHB000096NOR	chinese	69	1	stomach	NOR			blood		PE150	30472498	96.36	91.3649
1260	SHBPL000097NOR	SHB000097NOR	chinese	57	2	stomach	NOR			blood		PE150	31983760	94.65	89.9715
1261	SHBPL000098CAC	SHB000098CAC	chinese	78	2	stomach	CAC	3	1	blood	plasma cfDNA additional validation	PE150	38085316	96.2	91.3798
1478	SHBPL000109CAC	SHB000109CAC	chinese	53	1	stomach	CAC	1	4	blood	plasma cfDNA additional validation	PE38	25075200	95.23	86.9012
1483	SHBPL000110CAC	SHB000110CAC	chinese	58	2	stomach	CAC	2.5	1	blood	plasma cfDNA additional validation	PE38	35290614	95.5	87.1166
1485	SHBPL000113CAC	SHB000113CAC	chinese	69	1	stomach	CAC		3	blood	plasma cfDNA additional validation	PE38	46110339	95.73	88.0144
1486	SHBPL000104CAC	SHB000104CAC	chinese	70	2	stomach	CAC		4	blood	plasma cfDNA additional validation	PE38	36980808	95.6	87.6335
1497	SHBPL000115CAC	SHB000115CAC	chinese	62	1	stomach	CAC	1	4	blood	plasma cfDNA additional validation	PE38	40354362	95.87	87.656
1498	SHBPL000112NOR	SHB000112NOR	chinese	29	2	stomach	NOR			blood		PE38	31851877	95.79	87.4831
1503	SHBPL000107NOR	SHB000107NOR	chinese	63	2	stomach	NOR			blood		PE38	13159600	95.38	87.5337
1508	SHBPL000114NOR	SHB000114NOR	chinese	72	1	stomach	NOR		1	blood		PE38	22299289	96.49	88.159
1510	SHBPL000100NOR	SHB000100NOR	chinese	73	2	stomach	NOR			blood		PE38	23232289	96.12	87.794
1514	SHBPL000106NOR	SHB000106NOR	chinese	52	1	stomach	NOR			blood		PE38	22400264	96.8	88.1937
1528	SHBPL000099NOR	SHB000099NOR	chinese	76	2	stomach	NOR		3	blood		PE38	23429295	95.45	86.9788
1530	SHBPL000111NOR	SHB000111NOR	chinese	73	2	stomach	NOR			blood		PE38	25969951	96.26	87.7855
1534	SHBPL000108NOR	SHB000108NOR	chinese	73	1	stomach	NOR		4	blood		PE38	18802965	95.75	87.8487
1556	SHBPL000103NOR	SHB000103NOR	chinese	59	2	stomach	NOR		3	blood		PE38	10482486	94.81	86.713
254	SHZPL000001HEA	SHZ000001HEA	chinese	56	1	healthy	HEA		0	blood	plasma cfDNA discovery	PE125	27537973	93.66	88.2833
255	SHZPL000002HEA	SHZ000002HEA	chinese	68	1	healthy	HEA		0	blood	plasma cfDNA discovery	PE125	29500018	96.08	90.4365
256	SHZPL000003HEA	SHZ000003HEA	chinese	44	2	healthy	HEA		0	blood	plasma cfDNA discovery	PE125	23584520	93.26	87.8093
257	SHZPL000004HEA	SHZ000004HEA	chinese	54	1	healthy	HEA		0	blood	plasma cfDNA discovery	PE125	29730650	95.78	90.3365
258	SHZPL000005HEA	SHZ000005HEA	chinese	43	2	healthy	HEA		0	blood	plasma cfDNA discovery	PE125	26282876	93.49	88.158
259	SHZPL000006HEA	SHZ000006HEA	chinese	52	1	healthy	HEA		0	blood	plasma cfDNA discovery	PE125	25634600	94.93	89.2392
260	SHZPL000007HEA	SHZ000007HEA	chinese	40	2	healthy	HEA		0	blood	plasma cfDNA discovery	PE125	23272853	94.02	88.5654
261	SHZPL000009HEA	SHZ000009HEA	chinese	41	2	healthy	HEA		0	blood	plasma cfDNA discovery	PE125	22974014	94.06	88.4201
262	SHZPL000010HEA	SHZ000010HEA	chinese	43	2	healthy	HEA		0	blood	plasma cfDNA discovery	PE125	24376261	94.83	89.3132
263	SHZPL000011HEA	SHZ000011HEA	chinese	55	1	healthy	HEA		0	blood	plasma cfDNA discovery	PE125	24769558	94.81	89.3552
264	SHZPL000012HEA	SHZ000012HEA	chinese	61	2	healthy	HEA		0	blood	plasma cfDNA discovery	PE125	26187351	94.42	88.9102
265	SHZPL000013HEA	SHZ000013HEA	chinese	42	2	healthy	HEA		0	blood	plasma cfDNA discovery	PE125	24421599	95.32	89.7613
266	SHZPL000014HEA	SHZ000014HEA	chinese	51	2	healthy	HEA		0	blood	plasma cfDNA discovery	PE125	27583168	93.63	88.255
267	SHZPL000015HEA	SHZ000015HEA	chinese	40	2	healthy	HEA		0	blood	plasma cfDNA discovery	PE125	27935777	94.15	88.7082
268	SHZPL000016HEA	SHZ000016HEA	chinese	40	1	healthy	HEA		0	blood	plasma cfDNA discovery	PE125	25944696	93.9	88.4903
269	SHZPL000017HEA	SHZ000017HEA	chinese	53	2	healthy	HEA		0	blood	plasma cfDNA discovery	PE125	28579691	93.33	88.0054
270	SHZPL000018HEA	SHZ000018HEA	chinese	56	1	healthy	HEA		0	blood	plasma cfDNA discovery	PE125	26031896	95.53	90.0643
271	SHZPL000019HEA	SHZ000019HEA	chinese	52	1	healthy	HEA		0	blood	plasma cfDNA discovery	PE125	25305553	95.31	89.716
530	SHZPL000020HEA	SHZ000020HEA	chinese	49	1	healthy	HEA		0	blood	plasma cfDNA validation	PE150	27053557	97.26	91.6251
531	SHZPL000021HEA	SHZ000021HEA	chinese	41	1	healthy	HEA		0	blood	plasma cfDNA validation	PE150	29120968	94.98	89.6066
532	SHZPL000022HEA	SHZ000022HEA	chinese	52	1	healthy	HEA		0	blood	plasma cfDNA validation	PE150	26473006	95.67	90.477
533	SHZPL000023HEA	SHZ000023HEA	chinese	56	1	healthy	HEA		0	blood	plasma cfDNA validation	PE150	29712951	95.67	90.326
534	SHZPL000024HEA	SHZ000024HEA	chinese	40	2	healthy	HEA		0	blood	plasma cfDNA validation	PE150	34357874	95.37	90.3585
535	SHZPL000025HEA	SHZ000025HEA	chinese	51	1	healthy	HEA		0	blood	plasma cfDNA validation	PE150	25344020	97.58	92.1264
536	SHZPL000026HEA	SHZ000026HEA	chinese	40	2	healthy	HEA		0	blood	plasma cfDNA validation	PE150	16286814	97.45	91.9462
537	SHZPL000027HEA	SHZ000027HEA	chinese	46	1	healthy	HEA		0	blood	plasma cfDNA validation	PE150	10908963	97.24	91.6718
538	SHZPL000028HEA	SHZ000028HEA	chinese	42	1	healthy	HEA		0	blood	plasma cfDNA validation	PE150	56862107	95.06	89.9757
539	SHZPL000029HEA	SHZ000029HEA	chinese	42	2	healthy	HEA		0	blood	plasma cfDNA validation	PE150	39109798	95.46	90.1556
540	SHZPL000030HEA	SHZ000030HEA	chinese	52	1	healthy	HEA		0	blood	plasma cfDNA validation	PE150	35184134	97.09	91.5808
541	SHZPL000031HEA	SHZ000031HEA	chinese	56	1	healthy	HEA		0	blood	plasma cfDNA validation	PE150	31408585	94.56	89.5973
542	SHZPL000032HEA	SHZ000032HEA	chinese	60	2	healthy	HEA		0	blood	plasma cfDNA validation	PE150	31937332	94.9	89.9041
543	SHZPL000033HEA	SHZ000033HEA	chinese	43	1	healthy	HEA		0	blood	plasma cfDNA validation	PE150	27250568	96.95	91.4435
544	SHZPL000034HEA	SHZ000034HEA	chinese	56	1	healthy	HEA		0	blood	plasma cfDNA validation	PE150	34658167	94.67	89.5443
545	SHZPL000035HEA	SHZ000035HEA	chinese	54	1	healthy	HEA		0	blood	plasma cfDNA validation	PE150	10056755	96.88	91.2675
546	SHZPL000036HEA	SHZ000036HEA	chinese	56	1	healthy	HEA		0	blood	plasma cfDNA validation	PE150	23938877	96.73	91.2088
547	SHZPL000037HEA	SHZ000037HEA	chinese	46	2	healthy	HEA		0	blood	plasma cfDNA validation	PE150	15027837	97.11	91.697
548	SHZPL000038HEA	SHZ000038HEA	chinese	40	1	healthy	HEA		0	blood	plasma cfDNA validation	PE150	33344604	94.22	88.9602
549	SHZPL000039HEA	SHZ000039HEA	chinese	45	2	healthy	HEA		0	blood	plasma cfDNA validation	PE150	33519669	94.33	89.5193
550	SHZPL000040HEA	SHZ000040HEA	chinese	56	1	healthy	HEA		0	blood	plasma cfDNA validation	PE150	31215748	93.35	88.4206
551	SHZPL000041HEA	SHZ000041HEA	chinese	52	2	healthy	HEA		0	blood	plasma cfDNA validation	PE150	33449764	94.89	89.778
886	SHZPL000042HEA	SHZ000042HEA	chinese	54	1	healthy	HEA		0	blood	plasma cfDNA validation	PE150	33087028	92.87	88.3974
887	SHZPL000043HEA	SHZ000043HEA	chinese	59	1	healthy	HEA		0	blood	plasma cfDNA validation	PE150	40407811	94.79	89.9524
888	SHZPL000044HEA	SHZ000044HEA	chinese	40	2	healthy	HEA		0	blood	plasma cfDNA validation	PE150	38982160	93.37	88.6721
889	SHZPL000045HEA	SHZ000045HEA	chinese	54	1	healthy	HEA		0	blood	plasma cfDNA validation	PE150	30550521	94	89.3834
890	SHZPL000046HEA	SHZ000046HEA	chinese	66	1	healthy	HEA		0	blood	plasma cfDNA validation	PE150	46604182	93.17	87.549
891	SHZPL000047HEA	SHZ000047HEA	chinese	57	1	healthy	HEA		0	blood	plasma cfDNA validation	PE150	35868820	95.88	90.9793
892	SHZPL000048HEA	SHZ000048HEA	chinese	52	1	healthy	HEA		0	blood	plasma cfDNA validation	PE150	24373521	93.92	89.1661
893	SHZPL000049HEA	SHZ000049HEA	chinese	47	1	healthy	HEA		0	blood	plasma cfDNA validation	PE150	30282073	95.21	90.3756
894	SHZPL000050HEA	SHZ000050HEA	chinese	47	2	healthy	HEA		0	blood	plasma cfDNA validation	PE150	26935902	86.45	82.1413
895	SHZPL000051HEA	SHZ000051HEA	chinese	55	1	healthy	HEA		0	blood	plasma cfDNA validation	PE150	26306588	94.78	89.9101
896	SHZPL000052HEA	SHZ000052HEA	chinese	45	1	healthy	HEA		0	blood	plasma cfDNA validation	PE150	36717280	93.9	89.1289
897	SHZPL000053HEA	SHZ000053HEA	chinese	43	1	healthy	HEA		0	blood	plasma cfDNA validation	PE150	19210547	95.92	90.9158
898	SHZPL000054HEA	SHZ000054HEA	chinese	55	2	healthy	HEA		0	blood	plasma cfDNA validation	PE150	23573378	96.27	91.3543
1291	SHZPL000060HEA	SHZ000060HEA	chinese	89	1	healthy	HEA		0	blood	plasma cfDNA additional validation	PE150	29473630	96.36	91.2177
1341	SHZPL000055HEA	SHZ000055HEA	chinese	36	1	healthy	HEA		0	blood	plasma cfDNA additional validation	PE150	39109872	95.38	90.6075
1342	SHZPL000056HEA	SHZ000056HEA	chinese	60	2	healthy	HEA		0	blood	plasma cfDNA additional validation	PE150	38018680	95.59	90.6879
1344	SHZPL000058HEA	SHZ000058HEA	chinese	26	2	healthy	HEA		0	blood	plasma cfDNA additional validation	PE150	35577045	95.72	90.9059
1347	SHZPL000061HEA	SHZ000061HEA	chinese	31	2	healthy	HEA		0	blood	plasma cfDNA additional validation	PE150	32565860	96.56	91.5538
1348	SHZPL000062HEA	SHZ000062HEA	chinese	31	1	healthy	HEA		0	blood	plasma cfDNA additional validation	PE150	34673668	94.29	89.4989
1349	SHZPL000063HEA	SHZ000063HEA	chinese	54	1	healthy	HEA		0	blood	plasma cfDNA additional validation	PE150	38593982	95.22	90.4752
1350	SHZPL000064HEA	SHZ000064HEA	chinese	30	1	healthy	HEA		0	blood	plasma cfDNA additional validation	PE150	32288702	95.28	90.2909
1351	SHZPL000065HEA	SHZ000065HEA	chinese	48	1	healthy	HEA		0	blood	plasma cfDNA additional validation	PE150	38064116	92.23	87.583
1352	SHZPL000066HEA	SHZ000066HEA	chinese	23	2	healthy	HEA		0	blood	plasma cfDNA additional validation	PE150	39088199	94.47	89.7579
1353	SHZPL000067HEA	SHZ000067HEA	chinese	47	1	healthy	HEA		0	blood	plasma cfDNA additional validation	PE150	42156540	93.01	88.3729
1354	SHZPL000068HEA	SHZ000068HEA	chinese	41	1	healthy	HEA		0	blood	plasma cfDNA additional validation	PE150	42527971	94.6	89.6881
1355	SHZPL000069HEA	SHZ000069HEA	chinese	28	2	healthy	HEA		0	blood	plasma cfDNA additional validation	PE150	36376224	94.33	89.3779
1357	SHZPL000071HEA	SHZ000071HEA	chinese	45	1	healthy	HEA		0	blood	plasma cfDNA additional validation	PE150	41456792	93.7	88.8331
1358	SHZPL000072HEA	SHZ000072HEA	chinese	31	1	healthy	HEA		0	blood	plasma cfDNA additional validation	PE150	33648546	95.31	90.3166
1360	SHZPL000074HEA	SHZ000074HEA	chinese	25	2	healthy	HEA		0	blood	plasma cfDNA additional validation	PE150	32606125	93.49	88.3643
1361	SHZPL000075HEA	SHZ000075HEA	chinese	32	1	healthy	HEA		0	blood	plasma cfDNA additional validation	PE150	35822431	93.88	89.0998
1362	SHZPL000076HEA	SHZ000076HEA	chinese	31	1	healthy	HEA		0	blood	plasma cfDNA additional validation	PE150	38437318	94.55	89.5647
1364	SHZPL000078HEA	SHZ000078HEA	chinese	27	2	healthy	HEA		0	blood	plasma cfDNA additional validation	PE150	43796003	93.26	88.4704
1366	SHZPL000080HEA	SHZ000080HEA	chinese	30	1	healthy	HEA		0	blood	plasma cfDNA additional validation	PE150	42767322	94.5	89.6122
1367	SHZPL000081HEA	SHZ000081HEA	chinese	23	1	healthy	HEA		0	blood	plasma cfDNA additional validation	PE150	34149464	94.08	89.2508
1368	SHZPL000082HEA	SHZ000082HEA	chinese	27	1	healthy	HEA		0	blood	plasma cfDNA additional validation	PE150	29418367	95.38	90.4061
1369	SHZPL000083HEA	SHZ000083HEA	chinese	22	1	healthy	HEA		0	blood	plasma cfDNA additional validation	PE150	40251388	93.63	88.7965
1370	SHZPL000084HEA	SHZ000084HEA	chinese	36	1	healthy	HEA		0	blood	plasma cfDNA additional validation	PE150	34955764	93.45	88.4608
1371	SHZPL000085HEA	SHZ000085HEA	chinese	21	1	healthy	HEA		0	blood	plasma cfDNA additional validation	PE150	32344320	93.25	88.2313
1372	SHZPL000086HEA	SHZ000086HEA	chinese	29	1	healthy	HEA		0	blood	plasma cfDNA additional validation	PE150	29250852	92.93	88.0996
1373	SHZPL000087HEA	SHZ000087HEA	chinese	28	1	healthy	HEA		0	blood	plasma cfDNA additional validation	PE150	28460415	93.2	88.1612
1374	SHZPL000088HEA	SHZ000088HEA	chinese	27	2	healthy	HEA		0	blood	plasma cfDNA additional validation	PE150	26358344	94.87	89.9044
1376	SHZPL000090HEA	SHZ000090HEA	chinese	26	2	healthy	HEA		0	blood	plasma cfDNA additional validation	PE150	31663067	95.28	90.5172
1377	SHZPL000091HEA	SHZ000091HEA	chinese	22	1	healthy	HEA		0	blood	plasma cfDNA additional validation	PE150	24990983	93.8	89.0551
1378	SHZPL000092HEA	SHZ000092HEA	chinese	27	1	healthy	HEA		0	blood	plasma cfDNA additional validation	PE150	30732867	93.75	89.0321
1379	SHZPL000094HEA	SHZ000094HEA	chinese	50	2	healthy	HEA		0	blood	plasma cfDNA additional validation	PE150	30937647	94.52	89.6098
1380	SHZPL000095HEA	SHZ000095HEA	chinese	82	2	healthy	HEA		0	blood	plasma cfDNA additional validation	PE150	32456240	94.52	89.5787
1381	SHZPL000096HEA	SHZ000096HEA	chinese	59	1	healthy	HEA		0	blood	plasma cfDNA additional validation	PE150	31449003	94.1	89.3282
1383	SHZPL000098HEA	SHZ000098HEA	chinese	58	2	healthy	HEA		0	blood	plasma cfDNA additional validation	PE150	35791282	94.54	89.7249
1384	SHZPL000099HEA	SHZ000099HEA	chinese	49	1	healthy	HEA		0	blood	plasma cfDNA additional validation	PE150	28222605	95.07	90.3318
1385	SHZPL000100HEA	SHZ000100HEA	chinese	59	2	healthy	HEA		0	blood	plasma cfDNA additional validation	PE150	30712060	94.11	89.3624
1045	SHDPL000001CAC	SHD000001CAC	chinese	55	1	liver	CAC		3	blood		PE150	33840467	96.89	91.8052
1046	SHDPL000002CAC	SHD000002CAC	chinese	42	1	liver	CAC		4	blood		PE150	25162234	96.34	91.3597
1047	SHDPL000003CAC	SHD000003CAC	chinese	59	1	liver	CAC			blood		PE150	33341802	96.56	91.1926
1049	SHDPL000005CAC	SHD000005CAC	chinese			liver	CAC			blood		PE150	29054281	96.14	91.2006
1050	SHDPL000006CAC	SHD000006CAC	chinese			liver	CAC			blood		PE150	27177872	96.35	91.3405
1054	SHDPL000010CAC	SHD000010CAC	chinese	62	1	liver	CAC		4	blood		PE150	29578474	96.9	91.7116
1313	SHDPL000013CAC	SHD000013CAC	chinese	59	1	liver	CAC		3	blood		PE150	38867872	95.35	89.8418
1314	SHDPL000019CAC	SHD000019CAC	chinese	43	1	liver	CAC		3	blood		PE150	26126002	95.82	90.5255
1315	SHDPL000020CAC	SHD000020CAC	chinese	58	1	liver	CAC		2	blood		PE150	28022703	96.61	91.319
1316	SHDPL000021CAC	SHD000021CAC	chinese	40	1	liver	CAC		4	blood		PE150	38979163	95.93	91.0456
1318	SHDPL000026CAC	SHD000026CAC	chinese	58	1	liver	CAC		2	blood		PE150	42019009	96.41	91.4841
1319	SHDPL000027CAC	SHD000027CAC	chinese	61	1	liver	CAC		3	blood		PE150	26893115	95.21	89.815
1320	SHDPL000029CAC	SHD000029CAC	chinese	80	2	liver	CAC		4	blood		PE150	40631664	97.11	92.2517
1321	SHDPL000031CAC	SHD000031CAC	chinese	44	1	liver	CAC		4	blood		PE150	35100913	96.43	91.4369
1322	SHDPL000033CAC	SHD000033CAC	chinese	48	1	liver	CAC		4	blood		PE150	30276229	96.85	91.8651
1323	SHDPL000036CAC	SHD000036CAC	chinese	77	1	liver	CAC			blood		PE150	28944688	97.46	92.472
1325	SHDPL000044CAC	SHD000044CAC	chinese	57	1	liver	CAC		4	blood		PE150	31276588	94.98	89.3295
1326	SHDPL000045CAC	SHD000045CAC	chinese	53	1	liver	CAC		3	blood		PE150	34626470	95.73	90.6732
1327	SHDPL000046CAC	SHD000046CAC	chinese	79	2	liver	CAC		3	blood		PE150	29189928	96.06	91.2601
1328	SHDPL000047CAC	SHD000047CAC	chinese	50	1	liver	CAC		3	blood		PE150	42180408	96.79	91.7713
1329	SHDPL000048CAC	SHD000048CAC	chinese	61	1	liver	CAC		3	blood		PE150	27688242	96.59	91.5789
1330	SHDPL000049CAC	SHD000049CAC	chinese	69	2	liver	CAC		4	blood		PE150	36940754	96.22	91.1735
1331	SHDPL000050CAC	SHD000050CAC	chinese	81	2	liver	CAC		3	blood		PE150	31084600	96.48	91.5302
1336	SHDPL000055CAC	SHD000055CAC	chinese			liver	CAC			blood		PE150	32849839	96.46	91.4224
1337	SHDPL000056CAC	SHD000056CAC	chinese	64	1	liver	CAC		4	blood		PE150	28752933	96.22	91.3461
159	HXGPL000002CAC	HXG000002CAC	chinese	54	2	pancreas	CAC		2	blood	plasma cfDNA validation	PE125	29181368	95.77	89.8758
161	HXGPL000004CAC	HXG000004CAC	chinese	53	2	pancreas	CAC		2	blood	plasma cfDNA validation	PE125	34781063	96.72	90.5571
164	HXGPL000007CAC	HXG000007CAC	chinese	49	2	pancreas	CAC		3	blood	plasma cfDNA validation	PE125	22295005	94.14	88.4522
165	HXGPL000008CAC	HXG000008CAC	chinese	46	2	pancreas	CAC		3	blood	plasma cfDNA discovery	PE125	20205457	92.52	86.8628
167	HXGPL000010CAC	HXG000010CAC	chinese	46	2	pancreas	CAC		3	blood	plasma cfDNA validation	PE125	27432999	94.79	89.1508
171	HXGPL000014CAC	HXG000014CAC	chinese	33	2	pancreas	CAC		3	blood	plasma cfDNA validation	PE125	25640800	93	87.5167
172	HXGPL000015CAC	HXG000015CAC	chinese	59	2	pancreas	CAC		3	blood		PE125	23364173	91.83	86.5962
175	HXGPL000018CAC	HXG000018CAC	chinese	66	1	pancreas	CAC		2	blood	plasma cfDNA validation	PE125	29014604	95.64	89.8366
176	HXGPL000019CAC	HXG000019CAC	chinese	34	1	pancreas	CAC		2	blood	plasma cfDNA discovery	PE125	26537903	94.14	88.6005
180	HXGPL000023CAC	HXG000023CAC	chinese	73	1	pancreas	CAC		4	blood	plasma cfDNA validation	PE125	27857461	95.41	89.7256
181	HXGPL000024CAC	HXG000024CAC	chinese	67	2	pancreas	CAC		2	blood		PE125	27542566	95.89	90.291
182	HXGPL000025CAC	HXG000025CAC	chinese	42	1	pancreas	CAC		3	blood	plasma cfDNA discovery	PE125	24924402	93.97	88.278
183	HXGPL000026CAC	HXG000026CAC	chinese	56	1	pancreas	CAC		3	blood	plasma cfDNA validation	PE125	30400118	96.72	90.4532
185	HXGPL000028CAC	HXG000028CAC	chinese	45	1	pancreas	CAC		3	blood		PE125	25342625	96.63	90.6714
187	HXGPL000030CAC	HXG000030CAC	chinese	60	2	pancreas	CAC		3	blood	plasma cfDNA discovery	PE125	26115392	96.35	90.2719
192	HXGPL000035CAC	HXG000035CAC	chinese	51	1	pancreas	CAC		3	blood		PE125	24960986	95.31	89.8733
194	HXGPL000037CAC	HXG000037CAC	chinese	59	2	pancreas	CAC		3	blood	plasma cfDNA discovery	PE125	30218183	96.24	90.7224
195	HXGPL000038CAC	HXG000038CAC	chinese	61	2	pancreas	CAC		2	blood	plasma cfDNA discovery	PE125	25010570	96.66	90.9949
196	HXGPL000039CAC	HXG000039CAC	chinese	53	1	pancreas	CAC		2	blood		PE125	30153096	96.57	89.9986
198	HXGPL000041CAC	HXG000041CAC	chinese	40	1	pancreas	CAC		3	blood	plasma cfDNA discovery	PE125	27065591	94.94	89.264
203	HXGPL000046CAC	HXG000046CAC	chinese	32	1	pancreas	CAC		3	blood	plasma cfDNA discovery	PE125	23296450	93.38	87.8475
206	HXGPL000049CAC	HXG000049CAC	chinese	65	2	pancreas	CAC		4	blood	plasma cfDNA discovery	PE125	26862797	94.89	89.3499
207	HXGPL000050CAC	HXG000050CAC	chinese	41	1	pancreas	CAC		2	blood	plasma cfDNA validation	PE125	27896323	94.1	88.701
824	HXGPL000052CAC	HXG000052CAC	chinese	67	1	pancreas	CAC		3	blood		PE150	40687832	96.19	91.3521
827	HXGPL000058CAC	HXG000058CAC	chinese	75	1	pancreas	CAC		2	blood		PE150	33583802	95.32	90.4169
828	HXGPL000059NOR	HXG000059NOR	chinese	24	2	pancreas	CAC		1	blood		PE150	33210615	95.73	90.899
829	HXGPL000060NOR	HXG000060NOR	chinese	53	1	pancreas	CAC		1	blood		PE150	35755351	95.55	90.7778
831	HXGPL000062NOR	HXG000062NOR	chinese	64	1	pancreas	CAC		1	blood		PE150	29595501	95.17	90.3033
832	HXGPL000063CAC	HXG000063CAC	chinese	37	1	pancreas	CAC		3	blood		PE150	38740401	95.39	90.4903
833	HXGPL000064CAC	HXG000064CAC	chinese	67	2	pancreas	CAC		2	blood		PE150	24920514	94.34	89.6839
834	HXGPL000067CAC	HXG000067CAC	chinese	55	2	pancreas	CAC		3	blood		PE150	29274209	94.48	89.8052
835	HXGPL000068CAC	HXG000068CAC	chinese	58	2	pancreas	CAC		2	blood		PE150	53171120	96.61	91.6242
836	HXGPL000069CAC	HXG000069CAC	chinese	44	2	pancreas	CAC		3	blood		PE150	31972595	95.93	90.9182
838	HXGPL000079CAC	HXG000079CAC	chinese	75	1	pancreas	CAC		2	blood		PE150	33194626	96.55	91.6036
210	HXJPL000003CAC	HXJ000003CAC	chinese	52	2	thyroid	CAC		2	blood		PE125	26138510	94.11	88.6977
211	HXJPL000004CAC	HXJ000004CAC	chinese	42	1	thyroid	CAC		2	blood		PE125	20633358	90.48	85.4054
213	HXJPL000006CAC	HXJ000006CAC	chinese	47	2	thyroid	CAC		2	blood		PE125	21231251	88.26	83.3741
215	HXJPL000008CAC	HXJ000008CAC	chinese	52	2	thyroid	CAC		2	blood		PE125	26167592	93.97	88.719
216	HXJPL000009CAC	HXJ000009CAC	chinese	35	2	thyroid	CAC		2	blood		PE125	23802868	92.48	87.1211
217	HXJPL000010CAC	HXJ000010CAC	chinese	51	2	thyroid	CAC		2	blood		PE125	29378276	93.97	88.5149
218	HXJPL000011CAC	HXJ000011CAC	chinese	29	2	thyroid	CAC		2	blood		PE125	28192742	94.98	89.3569
219	HXJPL000012CAC	HXJ000012CAC	chinese	50	2	thyroid	CAC		3	blood		PE125	27505061	96.18	90.637
221	HXJPL000014CAC	HXJ000014CAC	chinese	42	2	thyroid	CAC		3	blood		PE125	28480235	93.9	88.4088
224	HXJPL000017CAC	HXJ000017CAC	chinese	53	2	thyroid	CAC		3	blood		PE125	23043439	91.76	86.4891
840	HXJPL000021CAC	HXJ000021CAC	chinese			thyroid	CAC		3	blood		PE150	33400323	95.5	90.5121
841	HXJPL000022CAC	HXJ000022CAC	chinese			thyroid	CAC		2	blood		PE150	31741064	94.55	89.3391
842	HXJPL000023CAC	HXJ000023CAC	chinese			thyroid	CAC		2	blood		PE150	30962171	95.03	90.0531
843	HXJPL000024CAC	HXJ000024CAC	chinese			thyroid	CAC		2	blood		PE150	32887297	94.92	89.4995
844	HXJPL000025CAC	HXJ000025CAC	chinese			thyroid	CAC		2	blood		PE150	32442437	95.98	90.8496
846	HXJPL000027CAC	HXJ000027CAC	chinese			thyroid	CAC		2	blood		PE150	34408483	96.2	90.9524
847	HXJPL000028CAC	HXJ000028CAC	chinese			thyroid	CAC		2	blood		PE150	35403766	95.21	89.9452
848	HXJPL000029CAC	HXJ000029CAC	chinese			thyroid	CAC		2	blood		PE150	34473727	94.97	90.0896
849	HXJPL000030CAC	HXJ000030CAC	chinese			thyroid	CAC		2	blood		PE150	29825014	94.42	89.5764
850	HXJPL000031CAC	HXJ000031CAC	chinese			thyroid	CAC		2	blood		PE150	38440443	95.6	90.7141
851	HXJPL000032CAC	HXJ000032CAC	chinese			thyroid	CAC		2	blood		PE150	31610947	95.14	90.3471
852	HXJPL000033CAC	HXJ000033CAC	chinese			thyroid	CAC		2	blood		PE150	39689170	96.81	91.855
853	HXJPL000034CAC	HXJ000034CAC	chinese			thyroid	CAC		2	blood		PE150	40496875	96.73	91.5494
854	HXJPL000035CAC	HXJ000035CAC	chinese			thyroid	CAC		2	blood		PE150	33433047	96.14	91.2623
855	HXJPL000166CAC	HXJ000166CAC	chinese	29	2	thyroid	CAC		2	blood		PE150	28170693	94.52	89.687
856	HXJPL000036CAC	HXJ000036CAC	chinese	51	2	thyroid	CAC		2	blood		PE150	34782773	94.95	90.0389
857	HXJPL000037CAC	HXJ000037CAC	chinese	42	2	thyroid	CAC		2	blood		PE150	30931304	95.26	90.4139
858	HXJPL000038CAC	HXJ000038CAC	chinese	36	1	thyroid	CAC		2	blood		PE150	38814550	94.18	89.4439
859	HXJPL000040CAC	HXJ000040CAC	chinese	31	2	thyroid	CAC		2	blood		PE150	28238349	91.02	86.6705
860	HXJPL000041CAC	HXJ000041CAC	chinese	52	2	thyroid	CAC		2	blood		PE150	25668520	88.98	84.6225
861	HXJPL000043CAC	HXJ000043CAC	chinese	59	1	thyroid	CAC		2	blood		PE150	30821055	94.88	90.01
864	HXJPL000046CAC	HXJ000046CAC	chinese	46	2	thyroid	CAC		2	blood		PE150	41329310	94.92	90.0837
865	HXJPL000047CAC	HXJ000047CAC	chinese	46	2	thyroid	CAC		2	blood		PE150	36470892	94.29	89.4745
867	HXJPL000049CAC	HXJ000049CAC	chinese	38	2	thyroid	CAC		2	blood		PE150	26842543	89.83	85.2509
868	HXJPL000050CAC	HXJ000050CAC	chinese	42	1	thyroid	CAC		2	blood		PE150	39933543	94.65	89.8665
869	HXJPL000051CAC	HXJ000051CAC	chinese	38	2	thyroid	CAC		2	blood		PE150	31323388	90.77	86.4429
870	HXJPL000052CAC	HXJ000052CAC	chinese	32	2	thyroid	CAC		2	blood		PE150	34303243	94.82	90.0777
871	HXJPL000053CAC	HXJ000053CAC	chinese	30	1	thyroid	CAC		2	blood		PE150	40152084	95.02	90.1619
872	HXJPL000054CAC	HXJ000054CAC	chinese	49	2	thyroid	CAC		2	blood		PE150	38656464	95.14	90.3764
873	HXJPL000055CAC	HXJ000055CAC	chinese	29	2	thyroid	CAC		2	blood		PE150	35082098	95.97	90.9484
874	HXJPL000056CAC	HXJ000056CAC	chinese	56	2	thyroid	CAC		2	blood		PE150	35434327	95.7	90.8838
875	HXJPL000057CAC	HXJ000057CAC	chinese	33	2	thyroid	CAC		2	blood		PE150	32803191	93.82	89.0644
877	HXJPL000059CAC	HXJ000059CAC	chinese	37	1	thyroid	CAC		2	blood		PE150	38122256	93.39	88.6338
878	HXJPL000060CAC	HXJ000060CAC	chinese	25	1	thyroid	CAC		2	blood		PE150	31544285	95.98	91.1285
879	HXJPL000061CAC	HXJ000061CAC	chinese	33	1	thyroid	CAC		2	blood		PE150	29500911	94.93	89.8792
880	HXJPL000062CAC	HXJ000062CAC	chinese	50	2	thyroid	CAC		2	blood		PE150	35928544	95.84	90.9994
1845	MACPL000025CAC	MAC000025CAC	american	67	1	colon	CAC			blood		PE38	31595939	95.7	87.7699
1846	MACPL000026CAC	MAC000026CAC	american	58	2	colon	CAC			blood		PE38	35267062	96.59	88.5267
1847	MACPL000027CAC	MAC000027CAC	american	56	1	colon	CAC			blood		PE38	25417987	95.4	87.2278
1848	MACPL000028CAC	MAC000028CAC	american	49	2	colon	CAC			blood		PE38	33272956	94.94	87.0196
1849	MACPL000029CAC	MAC000029CAC	american	77	1	colon	CAC			blood		PE38	34532895	95.87	87.861
1852	MAZPL000026HEA	MAZ000026HEA	american	38	2	healthy	HEA			blood		PE38	31974364	95.71	87.4159
1853	MAZPL000027HEA	MAZ000027HEA	american	23	2	healthy	HEA			blood		PE38	35092256	96.18	88.1508
1854	MAZPL000028HEA	MAZ000028HEA	american	20	1	healthy	HEA			blood		PE38	33296145	95.82	87.8329
1855	MAZPL000029HEA	MAZ000029HEA	american	25	1	healthy	HEA			blood		PE38	32875677	96.11	88.2383
1856	MAZPL000030HEA	MAZ000030HEA	american	62	1	healthy	HEA			blood		PE38	27357620	94.98	86.7486
1857	MAZPL000031HEA	MAZ000031HEA	american	31	2	healthy	HEA			blood		PE38	28523383	95.56	87.5952
Table S3. Summary of samples and the sequencing quality in 5hmC profiling .
status denotes both disease status and DNA source (CAC: cancer cfDNA; HEA: healthy cfDNA; NOR: benign cfDNA; TU: tumor gDNA; TI: adjacent tissue gDNA).
seq_mode denotes both sequencing mode (PE: paired-end; SE: single-end) and sequencing length (125, 150, 50 and 38 bases).
#read denotes the number of read pairs for paired-end sequencing and the number of reads for single-end sequencing.
%aligned denotes the percentage of reads aligned to reference genome.
