# Supplementary material for: 5-Hydroxymethylcytosine signatures in circulating cell-free DNA as diagnostic biomarkers for human cancers
Source: Cell Res. 2017 Sep 19;27(10):1243–57. doi: 10.1038/cr.2017.121 (PMC5630683; doi:10.1038/cr.2017.121)
Supplement: Supplementary information, Table S4 — Summary of differential 5hmC loci in colorectal and gastric cancer detected for each feature type. [file cr2017121x4.xlsx]

## Sheet: TableS3
id	sample	patient	population	age	gender	disease	status	grade	stage	tissue	batch	seq_mode	#read	%aligned
238	SHCPL000001CAC	SHC000001CAC	chinese	50	2	colon	CAC	2	3	blood	plasma cfDNA discovery	PE125	25441062	95.49	90.0147
239	SHCPL000002CAC	SHC000002CAC	chinese	65	2	colon	CAC	2	3	blood	plasma cfDNA discovery	PE125	23676521	94.21	88.9616
240	SHCPL000003CAC	SHC000003CAC	chinese	47	2	colon	CAC	2	3	blood	plasma cfDNA discovery	PE125	22326174	95.63	90.0525
241	SHCPL000004CAC	SHC000004CAC	chinese	58	2	colon	CAC	2	2	blood	plasma cfDNA discovery	PE125	22967236	94.37	88.9429
242	SHCPL000005CAC	SHC000005CAC	chinese	62	1	colon	CAC	2.5	4	blood	plasma cfDNA discovery	PE125	21994142	93.46	87.9909
243	SHCPL000006CAC	SHC000006CAC	chinese	65	1	colon	CAC	3	3	blood	plasma cfDNA discovery	PE125	24273457	93.24	86.8974
244	SHCPL000007CAC	SHC000007CAC	chinese	55	2	colon	CAC	2	3	blood	plasma cfDNA discovery	PE125	25660151	95.67	90.1742
245	SHCPL000008CAC	SHC000008CAC	chinese	62	1	colon	CAC	2	3	blood	plasma cfDNA discovery	PE125	30249397	96.47	90.8006
246	SHCPL000009CAC	SHC000009CAC	chinese	60	1	colon	CAC	2	3	blood	plasma cfDNA discovery	PE125	32543892	96.87	91.1599
248	SHCPL000011CAC	SHC000011CAC	chinese	49	2	colon	CAC	2	3	blood	plasma cfDNA discovery	PE125	28472643	96.46	90.9189
249	SHCPL000013CAC	SHC000013CAC	chinese	57	2	colon	CAC	3	4	blood	plasma cfDNA discovery	PE125	24442007	94.92	89.3344
250	SHCPL000014CAC	SHC000014CAC	chinese	51	2	colon	CAC		4	blood	plasma cfDNA discovery	PE125	22676191	94.23	88.8135
251	SHCPL000015CAC	SHC000015CAC	chinese	59	2	colon	CAC	2	3	blood	plasma cfDNA discovery	PE125	25262443	95.54	89.7806
252	SHCPL000016CAC	SHC000016CAC	chinese	35	1	colon	CAC	2	3	blood	plasma cfDNA discovery	PE125	25303821	95.51	89.8951
253	SHCPL000017CAC	SHC000017CAC	chinese	41	2	colon	CAC	2	3	blood	plasma cfDNA discovery	PE125	27397577	96.36	90.6446
272	SHCTI000001CAC	SHC000001CAC	chinese	50	2	colon	TI		3	tissue	tissue gDNA validation	SE50	17378039	91.44	74.5269
273	SHCTI000002CAC	SHC000002CAC	chinese	65	2	colon	TI		3	tissue	tissue gDNA validation	SE50	20186038	92.86	76.0726
274	SHCTI000003CAC	SHC000003CAC	chinese	47	2	colon	TI		3	tissue	tissue gDNA validation	SE50	23302630	94.43	78.1434
275	SHCTI000004CAC	SHC000004CAC	chinese	58	2	colon	TI		2	tissue	tissue gDNA validation	SE50	22032361	92.59	75.922
276	SHCTI000005CAC	SHC000005CAC	chinese	62	1	colon	TI		4	tissue	tissue gDNA validation	SE50	18148124	92.18	75.1292
277	SHCTI000006CAC	SHC000006CAC	chinese	65	1	colon	TI		3	tissue	tissue gDNA validation	SE50	17720493	93.41	77.311
279	SHCTI000008CAC	SHC000008CAC	chinese	62	1	colon	TI		3	tissue	tissue gDNA validation	SE50	19780228	92.66	75.6884
280	SHCTI000009CAC	SHC000009CAC	chinese	60	1	colon	TI		3	tissue	tissue gDNA validation	SE50	24751972	96.06	78.3314
286	SHCTI000012CAC	SHC000012CAC	chinese	56	2	colon	TI		2	tissue	tissue gDNA validation	SE50	17631849	91.71	75.7165
288	SHCTI000014CAC	SHC000014CAC	chinese	51	2	colon	TI		4	tissue	tissue gDNA validation	SE50	18718935	92.04	76.3036
289	SHCTI000015CAC	SHC000015CAC	chinese	59	2	colon	TI		3	tissue	tissue gDNA validation	SE50	19525327	91.47	73.9228
290	SHCTI000017CAC	SHC000017CAC	chinese	41	2	colon	TI		3	tissue	tissue gDNA validation	SE50	27228879	95.44	78.1218
292	SHCTU000001CAC	SHC000001CAC	chinese	50	2	colon	TU		3	tissue	tissue gDNA validation	SE50	23457296	91.02	74.5389
293	SHCTU000002CAC	SHC000002CAC	chinese	65	2	colon	TU		3	tissue	tissue gDNA validation	SE50	20425990	90.71	75.053
294	SHCTU000003CAC	SHC000003CAC	chinese	47	2	colon	TU		3	tissue	tissue gDNA validation	SE50	22386495	92.45	77.0064
295	SHCTU000004CAC	SHC000004CAC	chinese	58	2	colon	TU		2	tissue	tissue gDNA validation	SE50	18319324	91.18	75.5172
296	SHCTU000005CAC	SHC000005CAC	chinese	62	1	colon	TU		4	tissue	tissue gDNA validation	SE50	20697863	93.86	77.6682
297	SHCTU000006CAC	SHC000006CAC	chinese	65	1	colon	TU		3	tissue	tissue gDNA validation	SE50	22537242	92.07	76.3643
300	SHCTU000008CAC	SHC000008CAC	chinese	62	1	colon	TU		3	tissue	tissue gDNA validation	SE50	18621109	92.51	75.5144
301	SHCTU000009CAC	SHC000009CAC	chinese	60	1	colon	TU		3	tissue	tissue gDNA validation	SE50	21531998	90.74	72.8301
307	SHCTU000012CAC	SHC000012CAC	chinese	56	2	colon	TU		2	tissue	tissue gDNA validation	SE50	20259727	91.73	76.1121
310	SHCTU000014CAC	SHC000014CAC	chinese	51	2	colon	TU		4	tissue	tissue gDNA validation	SE50	22333204	90.43	73.7645
311	SHCTU000015CAC	SHC000015CAC	chinese	59	2	colon	TU		3	tissue	tissue gDNA validation	SE50	19943758	91.02	73.5141
312	SHCTU000017CAC	SHC000017CAC	chinese	41	2	colon	TU		3	tissue	tissue gDNA validation	SE50	21450901	95.01	78.9878
1236	SHCTI000051CAC	SHC000051CAC	chinese	59	2	colon	TI			tissue	tissue gDNA validation	PE150	6919193	72.08	67.7917
1237	SHCTI000054CAC	SHC000054CAC	chinese	75	1	colon	TI			tissue	tissue gDNA validation	PE150	5888561	70.07	65.1116
1238	SHCTU000051CAC	SHC000051CAC	chinese	59	2	colon	TU			tissue	tissue gDNA validation	PE150	7780885	76.15	71.2958
1239	SHCTU000054CAC	SHC000054CAC	chinese	75	1	colon	TU			tissue	tissue gDNA validation	PE150	8600301	76.55	70.9799
381	SHCTI000018CAC	SHC000018CAC	chinese	25	1	colon	TI		3	tissue	tissue gDNA discovery	PE150	12259149	80.31	75.9775
383	SHCTI000019CAC	SHC000019CAC	chinese	65	1	colon	TI		3	tissue	tissue gDNA discovery	PE150	12655170	78.04	74.1408
384	SHCTI000020CAC	SHC000020CAC	chinese	49	1	colon	TI		3	tissue	tissue gDNA discovery	PE150	8477850	70.89	66.98
385	SHCTI000021CAC	SHC000021CAC	chinese	63	2	colon	TI		3	tissue	tissue gDNA discovery	PE150	12054502	78.88	74.9923
386	SHCTI000022CAC	SHC000022CAC	chinese	40	2	colon	TI		3	tissue	tissue gDNA discovery	PE150	11934345	73.49	69.7744
387	SHCTU000018CAC	SHC000018CAC	chinese	25	1	colon	TU		3	tissue	tissue gDNA discovery	PE150	15437057	79.44	74.9886
388	SHCTU000019CAC	SHC000019CAC	chinese	65	1	colon	TU		3	tissue	tissue gDNA discovery	PE150	11254324	68.48	64.7211
389	SHCTU000020CAC	SHC000020CAC	chinese	49	1	colon	TU		3	tissue	tissue gDNA discovery	PE150	13965414	78.96	74.0856
390	SHCTU000021CAC	SHC000021CAC	chinese	63	2	colon	TU		3	tissue	tissue gDNA discovery	PE150	12383639	69.49	65.5553
391	SHCTU000022CAC	SHC000022CAC	chinese	40	2	colon	TU		3	tissue	tissue gDNA discovery	PE150	11932295	71.76	67.6267
493	SHCTI000023CAC	SHC000023CAC	chinese	79	2	colon	TI		3	tissue	tissue gDNA discovery	PE150	3407863	69.11	64.2386
494	SHCTI000024CAC	SHC000024CAC	chinese	75	1	colon	TI		3	tissue	tissue gDNA discovery	PE150	5006286	66.87	61.9559
495	SHCTI000025CAC	SHC000025CAC	chinese	79	2	colon	TI		1	tissue	tissue gDNA discovery	PE150	4497880	68.87	64.6162
496	SHCTI000026CAC	SHC000026CAC	chinese	55	2	colon	TI		3	tissue	tissue gDNA discovery	PE150	4241076	65.58	61.0558
497	SHCTI000027CAC	SHC000027CAC	chinese	78	2	colon	TI		4	tissue	tissue gDNA discovery	PE150	4348780	72.48	67.6706
498	SHCTI000028CAC	SHC000028CAC	chinese	46	1	colon	TI		4	tissue	tissue gDNA discovery	PE150	4096105	69.56	64.7698
499	SHCTI000029CAC	SHC000029CAC	chinese	81	1	colon	TI		3	tissue	tissue gDNA discovery	PE150	4767123	60.71	56.3082
500	SHCTI000030CAC	SHC000030CAC	chinese	66	1	colon	TI		3	tissue	tissue gDNA discovery	PE150	3799523	61.95	57.5004
501	SHCTI000031CAC	SHC000031CAC	chinese	81	1	colon	TI		3	tissue	tissue gDNA discovery	PE150	4831385	66.92	61.8758
502	SHCTI000032CAC	SHC000032CAC	chinese	63	1	colon	TI		3	tissue	tissue gDNA discovery	PE150	4901352	64.42	59.3891
503	SHCTI000033CAC	SHC000033CAC	chinese	72	1	colon	TI		2	tissue	tissue gDNA discovery	PE150	16977640	76.78	72.4429
504	SHCTI000034CAC	SHC000034CAC	chinese	48	2	colon	TI		3	tissue	tissue gDNA discovery	PE150	6645945	68.25	63.7031
505	SHCTI000035CAC	SHC000035CAC	chinese	66	1	colon	TI		3	tissue	tissue gDNA discovery	PE150	16782679	77.66	73.6703
506	SHCTI000036CAC	SHC000036CAC	chinese	66	2	colon	TI		4	tissue	tissue gDNA discovery	PE150	18537007	77.64	73.8285
507	SHCTI000037CAC	SHC000037CAC	chinese	59	1	colon	TI		3	tissue	tissue gDNA discovery	PE150	18082089	76.47	72.577
508	SHCTI000038CAC	SHC000038CAC	chinese	49	1	colon	TI		2	tissue	tissue gDNA discovery	PE150	17555712	78.51	74.7157
509	SHCTI000039CAC	SHC000039CAC	chinese	75	1	colon	TI		2	tissue	tissue gDNA discovery	PE150	19073267	77.35	73.2042
510	SHCTI000040CAC	SHC000040CAC	chinese	57	2	colon	TI		3	tissue	tissue gDNA discovery	PE150	17789955	79.61	75.6082
511	SHCTI000041CAC	SHC000041CAC	chinese	72	1	colon	TI		4	tissue	tissue gDNA discovery	PE150	17127557	78.9	74.8176
512	SHCTU000023CAC	SHC000023CAC	chinese	79	2	colon	TU		3	tissue	tissue gDNA discovery	PE150	12706322	81.27	76.5804
513	SHCTU000024CAC	SHC000024CAC	chinese	75	1	colon	TU		3	tissue	tissue gDNA discovery	PE150	17073962	76	71.727
514	SHCTU000025CAC	SHC000025CAC	chinese	79	2	colon	TU		1	tissue	tissue gDNA discovery	PE150	19798459	72.18	68.0547
515	SHCTU000026CAC	SHC000026CAC	chinese	55	2	colon	TU		3	tissue	tissue gDNA discovery	PE150	19433438	79.22	75.2268
516	SHCTU000027CAC	SHC000027CAC	chinese	78	2	colon	TU		4	tissue	tissue gDNA discovery	PE150	18242650	74.68	70.9185
517	SHCTU000028CAC	SHC000028CAC	chinese	46	1	colon	TU		4	tissue	tissue gDNA discovery	PE150	11364929	83.25	78.368
518	SHCTU000029CAC	SHC000029CAC	chinese	81	1	colon	TU		3	tissue	tissue gDNA discovery	PE150	8477592	75.18	69.972
519	SHCTU000030CAC	SHC000030CAC	chinese	66	1	colon	TU		3	tissue	tissue gDNA discovery	PE150	14230840	75.93	72.0796
520	SHCTU000031CAC	SHC000031CAC	chinese	81	1	colon	TU		3	tissue	tissue gDNA discovery	PE150	9437471	79.86	75.1641
521	SHCTU000032CAC	SHC000032CAC	chinese	63	1	colon	TU		3	tissue	tissue gDNA discovery	PE150	12994712	72.5	68.9229
522	SHCTU000033CAC	SHC000033CAC	chinese	72	1	colon	TU		2	tissue	tissue gDNA discovery	PE150	14533494	75.6	70.8915
523	SHCTU000034CAC	SHC000034CAC	chinese	48	2	colon	TU		3	tissue	tissue gDNA discovery	PE150	14542035	73.49	70.0231
524	SHCTU000035CAC	SHC000035CAC	chinese	66	1	colon	TU		3	tissue	tissue gDNA discovery	PE150	18239316	79.92	75.1687
525	SHCTU000036CAC	SHC000036CAC	chinese	66	2	colon	TU		4	tissue	tissue gDNA discovery	PE150	15719746	76.83	72.8066
526	SHCTU000037CAC	SHC000037CAC	chinese	59	1	colon	TU		3	tissue	tissue gDNA discovery	PE150	18641886	78.56	73.9099
527	SHCTU000038CAC	SHC000038CAC	chinese	49	1	colon	TU		2	tissue	tissue gDNA discovery	PE150	15769734	74.21	70.322
528	SHCTU000040CAC	SHC000040CAC	chinese	57	2	colon	TU		3	tissue	tissue gDNA discovery	PE150	14331739	78.38	74.6643
529	SHCTU000041CAC	SHC000041CAC	chinese	72	1	colon	TU		4	tissue	tissue gDNA discovery	PE150	15767836	76.63	72.894
665	SHCTI000042CAC	SHC000042CAC	chinese	64	1	colon	TI		3	tissue	tissue gDNA discovery	PE150	20256646	76.1	71.8467
666	SHCTI000043CAC	SHC000043CAC	chinese	71	1	colon	TI		4	tissue	tissue gDNA discovery	PE150	28106340	75.07	70.5078
695	SHCPL000018CAC	SHC000018CAC	chinese	25	1	colon	CAC	3	3	blood	plasma cfDNA validation	PE150	38349190	95.58	90.3367
696	SHCPL000019CAC	SHC000019CAC	chinese	65	1	colon	CAC	2	3	blood	plasma cfDNA validation	PE150	48626259	95.72	89.9553
697	SHCPL000020CAC	SHC000020CAC	chinese	49	1	colon	CAC	2	3	blood	plasma cfDNA validation	PE150	32606730	96.04	90.5599
698	SHCPL000021CAC	SHC000021CAC	chinese	63	2	colon	CAC	2.5	3	blood	plasma cfDNA validation	PE150	37043096	96.72	91.4852
699	SHCPL000023CAC	SHC000023CAC	chinese	79	2	colon	CAC	2	3	blood	plasma cfDNA validation	PE150	34473649	95.24	90.2689
700	SHCPL000025CAC	SHC000025CAC	chinese	79	2	colon	CAC		1	blood	plasma cfDNA validation	PE150	35805711	95.98	90.4686
701	SHCPL000026CAC	SHC000026CAC	chinese	55	2	colon	CAC	2	3	blood	plasma cfDNA validation	PE150	31374375	96.05	91.1079
702	SHCPL000027CAC	SHC000027CAC	chinese	78	2	colon	CAC	2	4	blood	plasma cfDNA validation	PE150	36608772	96.23	90.9905
703	SHCPL000029CAC	SHC000029CAC	chinese	81	1	colon	CAC	2	3	blood	plasma cfDNA validation	PE150	36333450	95.54	90.0378
704	SHCPL000030CAC	SHC000030CAC	chinese	66	1	colon	CAC	2	3	blood	plasma cfDNA validation	PE150	36869192	95.96	90.4051
705	SHCPL000031CAC	SHC000031CAC	chinese	81	1	colon	CAC	2	3	blood	plasma cfDNA validation	PE150	32199646	95.71	90.4374
706	SHCPL000032CAC	SHC000032CAC	chinese	63	1	colon	CAC	2	3	blood	plasma cfDNA validation	PE150	29068091	89.84	84.8667
707	SHCPL000033CAC	SHC000033CAC	chinese	72	1	colon	CAC	2	2	blood	plasma cfDNA validation	PE150	32983121	95.57	90.2237
708	SHCPL000034CAC	SHC000034CAC	chinese	48	2	colon	CAC	2.5	3	blood	plasma cfDNA validation	PE150	38073963	96.16	90.9166
709	SHCPL000035CAC	SHC000035CAC	chinese	66	1	colon	CAC	2	3	blood	plasma cfDNA validation	PE150	36872633	96.18	90.9897
710	SHCPL000036CAC	SHC000036CAC	chinese	66	2	colon	CAC	2.5	4	blood	plasma cfDNA validation	PE150	36811540	96.16	91.0527
711	SHCPL000037CAC	SHC000037CAC	chinese	59	1	colon	CAC	2	3	blood	plasma cfDNA validation	PE150	32919418	92.46	86.1512
712	SHCPL000038CAC	SHC000038CAC	chinese	49	1	colon	CAC	2	2	blood	plasma cfDNA validation	PE150	36168727	95.11	90.0413
713	SHCPL000039CAC	SHC000039CAC	chinese	75	1	colon	CAC	2	2	blood	plasma cfDNA validation	PE150	37131696	95.81	90.6262
714	SHCPL000041CAC	SHC000041CAC	chinese	72	1	colon	CAC	2	4	blood	plasma cfDNA validation	PE150	34218731	95.8	90.3639
715	SHCPL000042CAC	SHC000042CAC	chinese	64	1	colon	CAC	2	3	blood	plasma cfDNA validation	PE150	32078222	95.62	90.5501
716	SHCPL000043CAC	SHC000043CAC	chinese	71	1	colon	CAC	2.5	4	blood	plasma cfDNA validation	PE150	29249722	96.09	90.9571
717	SHCPL000044CAC	SHC000044CAC	chinese	61	1	colon	CAC	2	3	blood	plasma cfDNA validation	PE150	30232519	96.16	90.9275
718	SHCPL000046CAC	SHC000046CAC	chinese	52	1	colon	CAC	2	3	blood	plasma cfDNA validation	PE150	29492266	95.21	90.1318
759	SHCTI000044CAC	SHC000044CAC	chinese	61	1	colon	TI		3	tissue	tissue gDNA discovery	PE150	17948860	75.22	71.1384
760	SHCTI000045CAC	SHC000045CAC	chinese	63	2	colon	TI		3	tissue	tissue gDNA discovery	PE150	21010873	72.11	68.5094
761	SHCTI000046CAC	SHC000046CAC	chinese	52	1	colon	TI		3	tissue	tissue gDNA discovery	PE150	16697249	72.56	69.0343
762	SHCTI000047CAC	SHC000047CAC	chinese	56	1	colon	TI		3	tissue	tissue gDNA discovery	PE150	24153523	74.78	70.4543
763	SHCTU000039CAC	SHC000039CAC	chinese	75	1	colon	TU		2	tissue	tissue gDNA discovery	PE150	13462500	71.46	67.7568
764	SHCTU000042CAC	SHC000042CAC	chinese	64	1	colon	TU		3	tissue	tissue gDNA discovery	PE150	19856123	75.34	71.6904
765	SHCTU000043CAC	SHC000043CAC	chinese	71	1	colon	TU		4	tissue	tissue gDNA discovery	PE150	23006964	74.2	70.3515
766	SHCTU000044CAC	SHC000044CAC	chinese	61	1	colon	TU		3	tissue	tissue gDNA discovery	PE150	22057661	73.9	69.6916
767	SHCTU000045CAC	SHC000045CAC	chinese	63	2	colon	TU		3	tissue	tissue gDNA discovery	PE150	17420684	77.19	72.6
768	SHCTU000046CAC	SHC000046CAC	chinese	52	1	colon	TU		3	tissue	tissue gDNA discovery	PE150	17608201	73.59	69.94
769	SHCTU000047CAC	SHC000047CAC	chinese	56	1	colon	TU		3	tissue	tissue gDNA discovery	PE150	27389446	74.64	70.792
914	SHCPL000049CAC	SHC000049CAC	chinese	55	2	colon	CAC	2	3	blood	plasma cfDNA additional validation	PE150	31685594	96.81	91.9426
915	SHCPL000050CAC	SHC000050CAC	chinese	78	2	colon	CAC	2	2	blood	plasma cfDNA additional validation	PE150	27444031	96.94	91.7768
1041	SHCPL000051CAC	SHC000051CAC	chinese	59	2	colon	CAC	2	4	blood	plasma cfDNA additional validation	PE150	40921242	96.38	91.6544
1042	SHCPL000052CAC	SHC000052CAC	chinese	53	2	colon	CAC		4	blood	plasma cfDNA additional validation	PE150	39634844	96.07	91.0603
1043	SHCPL100053CAC	SHC100053CAC	chinese	51	2	colon	CAC (surgery)		4	blood	plasma cfDNA additional validation	PE150	38726063	96.34	91.5171
1044	SHCPL000054CAC	SHC000054CAC	chinese	75	1	colon	CAC	2	3	blood	plasma cfDNA additional validation	PE150	32040582	96.54	91.6571
1262	SHCPL000056CAC	SHC000056CAC	chinese	65	2	colon	CAC		4	blood	plasma cfDNA additional validation	PE150	37041840	96.16	91.2709
1263	SHCPL000058CAC	SHC000058CAC	chinese	55	2	colon	CAC	2	1	blood	plasma cfDNA additional validation	PE150	31076200	95.06	90.0635
1264	SHCPL000059CAC	SHC000059CAC	chinese	32	2	colon	CAC	2.5	3	blood	plasma cfDNA additional validation	PE150	36712667	94.8	89.1707
1265	SHCPL000060CAC	SHC000060CAC	chinese	72	1	colon	CAC		4	blood	plasma cfDNA additional validation	PE150	31743364	95.67	90.2573
1268	SHCPL000063NOR	SHC000063NOR	chinese	57	2	colon	NOR			blood		PE150	29911600	96.87	91.9143
1269	SHCPL000064NOR	SHC000064NOR	chinese	72	1	colon	NOR			blood		PE150	31007530	96.75	91.7922
1271	SHCPL000067CAC	SHC000067CAC	chinese	49	2	colon	CAC	2	4	blood	plasma cfDNA additional validation	PE150	39448729	96.91	92.0072
1272	SHCPL000068NOR	SHC000068NOR	chinese	55	1	colon	NOR			blood		PE150	43103955	95.09	90.2856
1273	SHCPL000069NOR	SHC000069NOR	chinese	66	2	colon	NOR			blood		PE150	36912358	96.8	91.7483
1274	SHCPL000073CAC	SHC000073CAC	chinese	52	1	colon	CAC		4	blood	plasma cfDNA additional validation	PE150	35154762	96.04	90.9906
1275	SHCPL000077CAC	SHC000077CAC	chinese	69	1	colon	CAC			blood	plasma cfDNA additional validation	PE150	33632473	95.93	90.8008
1277	SHCPL000079NOR	SHC000079NOR	chinese	61	1	colon	NOR			blood		PE150	31145307	95.56	90.4487
1278	SHCPL000080NOR	SHC000080NOR	chinese	63	1	colon	NOR			blood		PE150	30746779	95.14	90.0931
1279	SHCPL000081CAC	SHC000081CAC	chinese	50	1	colon	CAC	2	3	blood	plasma cfDNA additional validation	PE150	23588537	92.84	86.8142
1281	SHCPL000083NOR	SHC000083NOR	chinese	26	1	colon	NOR			blood		PE150	38907757	92.77	87.7783
1283	SHCPL000085NOR	SHC000085NOR	chinese	55	2	colon	NOR			blood		PE150	28650305	95.15	90.2235
1284	SHCPL000086CAC	SHC000086CAC	chinese	58	1	colon	CAC	2	3	blood	plasma cfDNA additional validation	PE150	30680766	94.17	89.2462
1285	SHCPL000087CAC	SHC000087CAC	chinese	65	1	colon	CAC		4	blood	plasma cfDNA additional validation	PE150	37964966	96.86	91.8491
1286	SHCPL000088CAC	SHC000088CAC	chinese	76	1	colon	CAC		4	blood	plasma cfDNA additional validation	PE150	31117826	95.94	90.9384
1287	SHCPL000089NOR	SHC000089NOR	chinese	63	1	colon	NOR			blood		PE150	29512888	93.69	88.922
1289	SHCPL000092NOR	SHC000092NOR	chinese	55	2	colon	NOR			blood		PE150	32306960	94.97	90.1607
1292	SHCPL000093NOR	SHC000093NOR	chinese	65	2	colon	NOR			blood		PE150	33972616	95.95	90.9823
1293	SHCPL000096NOR	SHC000096NOR	chinese	62	2	colon	NOR			blood		PE150	37634205	94.78	89.9956
1294	SHCPL000097NOR	SHC000097NOR	chinese	42	1	colon	NOR			blood		PE150	34670971	94.28	89.4472
1295	SHCPL000098NOR	SHC000098NOR	chinese	61	1	colon	NOR			blood		PE150	38318344	95.54	90.5695
1296	SHCPL000104NOR	SHC000104NOR	chinese	81	1	colon	NOR			blood		PE150	36133298	95.1	90.1477
1297	SHCPL000105NOR	SHC000105NOR	chinese	23	2	colon	NOR			blood		PE150	32974084	96.29	91.2907
1298	SHCPL000106NOR	SHC000106NOR	chinese	70	1	colon	NOR			blood		PE150	33606130	95.74	90.2066
1299	SHCPL000107NOR	SHC000107NOR	chinese	50	2	colon	NOR			blood		PE150	37973230	93.67	88.9776
1300	SHCPL000109NOR	SHC000109NOR	chinese	59	1	colon	NOR			blood		PE150	32525775	94.56	89.6878
1301	SHCPL000110NOR	SHC000110NOR	chinese	51	1	colon	NOR			blood		PE150	30689272	95.91	90.8892
1302	SHCPL000111NOR	SHC000111NOR	chinese	66	2	colon	NOR			blood		PE150	37966157	94.09	89.2445
1303	SHCPL000115NOR	SHC000115NOR	chinese	85	2	colon	NOR			blood		PE150	28080394	95.84	90.8444
1304	SHCPL000116NOR	SHC000116NOR	chinese	59	1	colon	NOR			blood		PE150	30633419	95.68	90.6972
1305	SHCPL000117NOR	SHC000117NOR	chinese	70	1	colon	NOR			blood		PE150	28423276	95.35	90.4571
1306	SHCPL000119NOR	SHC000119NOR	chinese	75	2	colon	NOR			blood		PE150	35902190	94.64	89.7373
1307	SHCPL000120CAC	SHC000120CAC	chinese	62	1	colon	CAC	2.5	1	blood	plasma cfDNA additional validation	PE150	35702755	96.2	91.2763
1308	SHCPL000121NOR	SHC000121NOR	chinese	70	1	colon	NOR			blood		PE150	37909010	96.39	91.3846
1309	SHCPL000122NOR	SHC000122NOR	chinese	61	1	colon	NOR			blood		PE150	35066938	96.89	91.758
1310	SHCPL100100NOR	SHC100100NOR	chinese	62	2	colon	NOR			blood		PE150	32236250	94.85	89.9213
1311	SHCPL100101NOR	SHC100101NOR	chinese	55	2	colon	NOR			blood		PE150	34752733	96.64	91.6033
1312	SHCPL100102NOR	SHC100102NOR	chinese	56	2	colon	NOR			blood		PE150	31314552	94.89	90.132
1345	SHCPL000094NOR	SHC000094NOR	chinese	66	1	colon	NOR			blood		PE150	32969125	94.91	89.975
1346	SHCPL000095NOR	SHC000095NOR	chinese	63	1	colon	NOR			blood		PE150	30341365	94.43	89.5577
1417	SHCPL000113CAC	SHC000113CAC	chinese	65	1	colon	CAC	2	3	blood	plasma cfDNA additional validation	PE38	3634703	95.8	87.0923
1419	SHCPL000127CAC	SHC000127CAC	chinese	66	1	colon	CAC (surgery)			blood	plasma cfDNA additional validation	PE38	3160734	93.56	85.6841
1426	SHCPL000142CAC	SHC000142CAC	chinese	81	1	colon	CAC	1	1	blood	plasma cfDNA additional validation	PE38	4381144	95.78	87.6719
1476	SHCPL000143CAC	SHC000143CAC	chinese	67	1	colon	CAC	1	1	blood	plasma cfDNA additional validation	PE38	33797245	95.84	87.2
1477	SHCPL000137CAC	SHC000137CAC	chinese	57	1	colon	CAC		4	blood	plasma cfDNA additional validation	PE38	26689700	95.8	87.7489
1480	SHCPL000146CAC	SHC000146CAC	chinese	82	2	colon	CAC	2	4	blood	plasma cfDNA additional validation	PE38	39315528	95.98	87.9617
1481	SHCPL000138CAC	SHC000138CAC	chinese	54	1	colon	CAC		4	blood	plasma cfDNA additional validation	PE38	37213695	95.68	86.9555
1482	SHCPL000132CAC	SHC000132CAC	chinese	70	2	colon	CAC	2	3	blood	plasma cfDNA additional validation	PE38	23293983	94.73	86.7503
1484	SHCPL000134CAC	SHC000134CAC	chinese	60	1	colon	CAC	1	1	blood	plasma cfDNA additional validation	PE38	37319810	95.56	87.3632
1487	SHCPL000112NOR	SHC000112NOR	chinese	58	1	colon	NOR			blood		PE38	27961121	94.98	86.6294
1490	SHCPL000114NOR	SHC000114NOR	chinese	47	1	colon	NOR			blood		PE38	20020140	95.22	87.4184
1495	SHCPL000131NOR	SHC000131NOR	chinese	67	2	colon	NOR			blood		PE38	20762074	96.42	88.312
1496	SHCPL000126NOR	SHC000126NOR	chinese	61	1	colon	NOR			blood		PE38	46156085	96.19	87.8032
1499	SHCPL000133CAC	SHC000133CAC	chinese	67	1	colon	CAC	2	3	blood	plasma cfDNA additional validation	PE38	34357332	95.43	86.9681
1500	SHCPL000124NOR	SHC000124NOR	chinese	66	1	colon	NOR			blood		PE38	25838008	95.99	87.4359
1502	SHCPL000136NOR	SHC000136NOR	chinese	58	2	colon	NOR			blood		PE38	24597574	96.47	88.3629
1506	SHCPL000139NOR	SHC000139NOR	chinese	67	1	colon	NOR			blood		PE38	23771107	96.55	88.2524
1509	SHCPL000123NOR	SHC000123NOR	chinese	73	2	colon	NOR			blood		PE38	22054128	96.7	88.2857
1513	SHCPL000140NOR	SHC000140NOR	chinese	65	1	colon	NOR			blood		PE38	25185568	96.33	88.0319
1515	SHCPL000130NOR	SHC000130NOR	chinese	56	2	colon	NOR			blood		PE38	30234235	96.72	88.1316
1517	SHCPL000149NOR	SHC000149NOR	chinese	41	2	colon	NOR			blood		PE38	19946392	95.84	87.617
1519	SHCPL000145NOR	SHC000145NOR	chinese	65	2	colon	NOR			blood		PE38	25480479	96.3	87.865
1527	SHCPL000125NOR	SHC000125NOR	chinese	44	1	colon	NOR			blood		PE38	21048700	94.73	86.4396
1535	SHCPL000135NOR	SHC000135NOR	chinese	76	1	colon	NOR			blood		PE38	64661367	95.69	87.6254
1555	SHCPL000129NOR	SHC000129NOR	chinese	58	1	colon	NOR			blood		PE38	24756585	95.71	87.3524
1557	SHCPL000141NOR	SHC000141NOR	chinese	76	2	colon	NOR			blood		PE38	8708269	94.6	86.2738
1574	SHCPL000128NOR	SHC000128NOR	chinese	75	2	colon	NOR			blood		PE38	12283706	95.14	86.8498
1741	SHCPL000152CAC	SHC000152CAC	chinese	60	1	colon	CAC			blood	plasma cfDNA additional validation	PE38	NA	NA	#VALUE!
1742	SHCPL000153CAC	SHC000153CAC	chinese	70	1	colon	CAC			blood	plasma cfDNA additional validation	PE38	NA	NA	#VALUE!
1744	SHCPL000154CAC	SHC000154CAC	chinese	62	1	colon	CAC			blood	plasma cfDNA additional validation	PE38	NA	NA	#VALUE!
1754	SHCPL000155CAC	SHC000155CAC	chinese	51	1	colon	CAC			blood	plasma cfDNA additional validation	PE38	NA	NA	#VALUE!
1757	SHCPL000150CAC	SHC000150CAC	chinese	69	2	colon	CAC			blood	plasma cfDNA additional validation	PE38	NA	NA	#VALUE!
1758	SHCPL000151CAC	SHC000151CAC	chinese	57	1	colon	CAC			blood	plasma cfDNA additional validation	PE38	NA	NA	#VALUE!
230	SHBPL000002CAC	SHB000002CAC	chinese	58	1	stomach	CAC	2	1	blood	plasma cfDNA discovery	PE125	24673707	95.65	90.0319
231	SHBPL000003CAC	SHB000003CAC	chinese	61	1	stomach	CAC		3	blood	plasma cfDNA discovery	PE125	23431893	94.51	88.928
232	SHBPL000004CAC	SHB000004CAC	chinese	69	2	stomach	CAC	3	2	blood	plasma cfDNA discovery	PE125	24863569	95.82	89.9651
233	SHBPL000005CAC	SHB000005CAC	chinese	65	1	stomach	CAC	2.5	2	blood	plasma cfDNA discovery	PE125	24768852	94.92	89.5498
234	SHBPL000006CAC	SHB000006CAC	chinese	56	1	stomach	CAC	2	2	blood	plasma cfDNA discovery	PE125	25046508	97.16	91.3724
235	SHBPL000007CAC	SHB000007CAC	chinese	75	2	stomach	CAC	2.5	3	blood	plasma cfDNA discovery	PE125	19716406	93.19	87.7504
237	SHBPL000009CAC	SHB000009CAC	chinese	34	2	stomach	CAC	3	3	blood	plasma cfDNA discovery	PE125	28558106	96.66	91.0089
281	SHBTI000003CAC	SHB000003CAC	chinese	61	1	stomach	TI		3	tissue	tissue gDNA validation	SE50	19220858	90.51	74.2485
282	SHBTI000004CAC	SHB000004CAC	chinese	69	2	stomach	TI		2	tissue	tissue gDNA validation	SE50	17900549	90.93	74.8917
283	SHBTI000005CAC	SHB000005CAC	chinese	65	1	stomach	TI		2	tissue	tissue gDNA validation	SE50	19228875	89.89	73.6587
285	SHBTI000006CAC	SHB000006CAC	chinese	56	1	stomach	TI		2	tissue	tissue gDNA validation	SE50	17955150	90.54	73.2391
287	SHBTI000007CAC	SHB000007CAC	chinese	75	2	stomach	TI		3	tissue	tissue gDNA validation	SE50	20112139	91.13	75.1397
291	SHBTI000009CAC	SHB000009CAC	chinese	34	2	stomach	TI		3	tissue	tissue gDNA validation	SE50	24753991	94.92	78.4316
302	SHBTU000003CAC	SHB000003CAC	chinese	61	1	stomach	TU		3	tissue	tissue gDNA validation	SE50	19762479	92.4	76.481
303	SHBTU000004CAC	SHB000004CAC	chinese	69	2	stomach	TU		2	tissue	tissue gDNA validation	SE50	19362955	91.73	75.0859
304	SHBTU000005CAC	SHB000005CAC	chinese	65	1	stomach	TU		2	tissue	tissue gDNA validation	SE50	18862816	91.11	75.4918
306	SHBTU000006CAC	SHB000006CAC	chinese	56	1	stomach	TU		2	tissue	tissue gDNA validation	SE50	23189426	91.95	74.7459
309	SHBTU000007CAC	SHB000007CAC	chinese	75	2	stomach	TU		3	tissue	tissue gDNA validation	SE50	22134901	92.29	76.2868
313	SHBTU000009CAC	SHB000009CAC	chinese	34	2	stomach	TU		3	tissue	tissue gDNA validation	SE50	20824491	94.68	78.0585
371	SHBTI000010CAC	SHB000010CAC	chinese	68	2	stomach	TI		3	tissue	tissue gDNA validation	PE150	13202901	80.67	76.5913
372	SHBTI000011CAC	SHB000011CAC	chinese	76	1	stomach	TI		3	tissue	tissue gDNA validation	PE150	13891326	82.76	78.5969
373	SHBTI000012CAC	SHB000012CAC	chinese	46	1	stomach	TI		3	tissue	tissue gDNA validation	PE150	13358803	64.95	61.4295
374	SHBTI000013CAC	SHB000013CAC	chinese	31	2	stomach	TI		3	tissue	tissue gDNA validation	PE150	12354377	74.13	70.4191
375	SHBTI000014CAC	SHB000014CAC	chinese	73	2	stomach	TI			tissue	tissue gDNA validation	PE150	13384913	80.18	76.6143
376	SHBTU000010CAC	SHB000010CAC	chinese	68	2	stomach	TU		3	tissue	tissue gDNA validation	PE150	12533178	76.1	71.6149
377	SHBTU000011CAC	SHB000011CAC	chinese	76	1	stomach	TU		3	tissue	tissue gDNA validation	PE150	12269725	81.81	77.3244
378	SHBTU000012CAC	SHB000012CAC	chinese	46	1	stomach	TU		3	tissue	tissue gDNA validation	PE150	11331863	76.98	72.966
379	SHBTU000013CAC	SHB000013CAC	chinese	31	2	stomach	TU		3	tissue	tissue gDNA validation	PE150	6652331	68.64	65.0346
380	SHBTU000014CAC	SHB000014CAC	chinese	73	2	stomach	TU			tissue	tissue gDNA validation	PE150	12152703	77.73	74.1521
462	SHBTI000016CAC	SHB000016CAC	chinese	65	2	stomach	TI		2	tissue	tissue gDNA validation	PE150	5207539	74.02	69.4615
463	SHBTI000017CAC	SHB000017CAC	chinese	58	1	stomach	TI		1	tissue	tissue gDNA validation	PE150	2786280	61.95	57.7746
464	SHBTI000018CAC	SHB000018CAC	chinese	39	2	stomach	TI		2	tissue	tissue gDNA validation	PE150	3946383	71.1	66.2271
465	SHBTI000019CAC	SHB000019CAC	chinese	50	1	stomach	TI		2	tissue	tissue gDNA validation	PE150	3898739	70.21	65.4508
466	SHBTI000020CAC	SHB000020CAC	chinese	45	2	stomach	TI		3	tissue	tissue gDNA validation	PE150	4550946	65.15	60.7654
467	SHBTI000021CAC	SHB000021CAC	chinese	74	2	stomach	TI		3	tissue	tissue gDNA validation	PE150	3685445	63.1	58.8664
468	SHBTI000022CAC	SHB000022CAC	chinese	70	1	stomach	TI		1	tissue	tissue gDNA validation	PE150	4773102	71.38	66.1062
469	SHBTI000023CAC	SHB000023CAC	chinese	35	2	stomach	TI		1	tissue	tissue gDNA validation	PE150	16863408	79.71	76.0326
470	SHBTI000024CAC	SHB000024CAC	chinese	53	1	stomach	TI		3	tissue	tissue gDNA validation	PE150	14663830	75.63	71.8478
471	SHBTI000025CAC	SHB000025CAC	chinese	77	1	stomach	TI		3	tissue	tissue gDNA validation	PE150	14787853	79.22	75.3444
473	SHBTI000027CAC	SHB000027CAC	chinese	52	1	stomach	TI		3	tissue	tissue gDNA validation	PE150	19728929	77.86	74.4841
474	SHBTI000028CAC	SHB000028CAC	chinese	73	2	stomach	TI		3	tissue	tissue gDNA validation	PE150	20267092	78.93	75.2011
475	SHBTI000029CAC	SHB000029CAC	chinese	60	1	stomach	TI		1	tissue	tissue gDNA validation	PE150	18468396	77.43	73.489
476	SHBTI000032CAC	SHB000032CAC	chinese	55	1	stomach	TI		3	tissue	tissue gDNA validation	PE150	16808261	76.13	72.3316
478	SHBTU000016CAC	SHB000016CAC	chinese	65	2	stomach	TU		2	tissue	tissue gDNA validation	PE150	14589561	80.19	75.7094
479	SHBTU000017CAC	SHB000017CAC	chinese	58	1	stomach	TU		1	tissue	tissue gDNA validation	PE150	5696781	73.18	68.5454
480	SHBTU000018CAC	SHB000018CAC	chinese	39	2	stomach	TU		2	tissue	tissue gDNA validation	PE150	16623942	74.63	70.8838
481	SHBTU000019CAC	SHB000019CAC	chinese	50	1	stomach	TU		2	tissue	tissue gDNA validation	PE150	17397739	84.95	80.2218
482	SHBTU000020CAC	SHB000020CAC	chinese	45	2	stomach	TU		3	tissue	tissue gDNA validation	PE150	14916715	71.87	68.1547
483	SHBTU000021CAC	SHB000021CAC	chinese	74	2	stomach	TU		3	tissue	tissue gDNA validation	PE150	12814687	82.93	78.6199
484	SHBTU000022CAC	SHB000022CAC	chinese	70	1	stomach	TU		1	tissue	tissue gDNA validation	PE150	13071833	78.48	74.1638
485	SHBTU000023CAC	SHB000023CAC	chinese	35	2	stomach	TU		1	tissue	tissue gDNA validation	PE150	13783336	77.24	73.4293
486	SHBTU000024CAC	SHB000024CAC	chinese	53	1	stomach	TU		3	tissue	tissue gDNA validation	PE150	13861148	75.82	71.7814
487	SHBTU000025CAC	SHB000025CAC	chinese	77	1	stomach	TU		3	tissue	tissue gDNA validation	PE150	16615091	77.98	74.2454
489	SHBTU000027CAC	SHB000027CAC	chinese	52	1	stomach	TU		3	tissue	tissue gDNA validation	PE150	12604393	79.46	75.6739
490	SHBTU000028CAC	SHB000028CAC	chinese	73	2	stomach	TU		3	tissue	tissue gDNA validation	PE150	15116293	78.28	73.9779
491	SHBTU000029CAC	SHB000029CAC	chinese	60	1	stomach	TU		1	tissue	tissue gDNA validation	PE150	13526331	77.48	73.3488
492	SHBTU000032CAC	SHB000032CAC	chinese	55	1	stomach	TU		3	tissue	tissue gDNA validation	PE150	15369953	78.71	74.4415
659	SHBTI000033CAC	SHB000033CAC	chinese	70	1	stomach	TI		3	tissue	tissue gDNA discovery	PE150	24485743	75.08	71.0684
660	SHBTI000034CAC	SHB000034CAC	chinese	67	2	stomach	TI		1	tissue	tissue gDNA discovery	PE150	35576690	75.88	71.602
661	SHBTI000035CAC	SHB000035CAC	chinese	54	1	stomach	TI		3	tissue	tissue gDNA discovery	PE150	26105667	72.87	68.7687
662	SHBTI000036CAC	SHB000036CAC	chinese	61	1	stomach	TI		3	tissue	tissue gDNA discovery	PE150	21128606	75.16	71.0528
663	SHBTI000037CAC	SHB000037CAC	chinese	52	2	stomach	TI		4	tissue	tissue gDNA discovery	PE150	24212595	75.23	71.5391
664	SHBTI000038CAC	SHB000038CAC	chinese	61	1	stomach	TI		3	tissue	tissue gDNA discovery	PE150	30874726	75.28	71.0828
667	SHBPL000010CAC	SHB000010CAC	chinese	68	2	stomach	CAC	2	3	blood	plasma cfDNA validation	PE150	29300548	95.57	90.3842
668	SHBPL000011CAC	SHB000011CAC	chinese	76	1	stomach	CAC	2	3	blood	plasma cfDNA validation	PE150	40555092	96.84	91.4496
669	SHBPL000013CAC	SHB000013CAC	chinese	31	2	stomach	CAC	3	3	blood	plasma cfDNA validation	PE150	43045609	96.62	91.5865
670	SHBPL000014CAC	SHB000014CAC	chinese	73	2	stomach	CAC	3	1	blood	plasma cfDNA validation	PE150	31325892	93.44	88.4534
671	SHBPL000016CAC	SHB000016CAC	chinese	65	2	stomach	CAC	1	2	blood	plasma cfDNA validation	PE150	32643247	95.89	90.8732
672	SHBPL000017CAC	SHB000017CAC	chinese	58	1	stomach	CAC	3	1	blood	plasma cfDNA validation	PE150	35564385	96.84	91.5857
673	SHBPL000018CAC	SHB000018CAC	chinese	39	2	stomach	CAC	2.5	2	blood	plasma cfDNA validation	PE150	38508418	96.16	90.9154
674	SHBPL000022CAC	SHB000022CAC	chinese	70	1	stomach	CAC	3	1	blood	plasma cfDNA validation	PE150	35015693	96.31	91.0572
675	SHBPL000023CAC	SHB000023CAC	chinese	35	2	stomach	CAC	2	1	blood	plasma cfDNA validation	PE150	36417438	97	91.8709
677	SHBPL000025CAC	SHB000025CAC	chinese	77	1	stomach	CAC	2	3	blood	plasma cfDNA validation	PE150	47771847	94.53	88.0576
679	SHBPL000027CAC	SHB000027CAC	chinese	52	1	stomach	CAC	3	3	blood	plasma cfDNA validation	PE150	37455842	94.05	89.3747
680	SHBPL000028CAC	SHB000028CAC	chinese	73	2	stomach	CAC	2.5	3	blood	plasma cfDNA validation	PE150	31245715	94.94	89.8933
681	SHBPL000029CAC	SHB000029CAC	chinese	60	1	stomach	CAC		1	blood	plasma cfDNA validation	PE150	33354652	95.74	90.4048
683	SHBPL000031CAC	SHB000031CAC	chinese	45	1	stomach	CAC	2	2	blood	plasma cfDNA validation	PE150	23240754	95.48	89.3223
684	SHBPL000032CAC	SHB000032CAC	chinese	55	1	stomach	CAC	2.5	3	blood	plasma cfDNA validation	PE150	26784311	94.99	89.8191
685	SHBPL000033CAC	SHB000033CAC	chinese	70	1	stomach	CAC	3	3	blood	plasma cfDNA validation	PE150	32359249	96.17	90.8215
686	SHBPL000035CAC	SHB000035CAC	chinese	54	1	stomach	CAC	2.5	3	blood	plasma cfDNA validation	PE150	25048374	95.62	90.127
687	SHBPL000036CAC	SHB000036CAC	chinese	61	1	stomach	CAC	2	3	blood	plasma cfDNA validation	PE150	29761424	96.49	91.5487
688	SHBPL000039CAC	SHB000039CAC	chinese	73	1	stomach	CAC	2.5	3	blood	plasma cfDNA validation	PE150	26801820	96.77	91.6185
689	SHBPL000040CAC	SHB000040CAC	chinese	56	1	stomach	CAC	2.5	2	blood	plasma cfDNA validation	PE150	30357545	96.74	91.5613
690	SHBPL000041CAC	SHB000041CAC	chinese	43	1	stomach	CAC	2	2	blood	plasma cfDNA validation	PE150	30897836	95.94	90.7041
691	SHBPL000042CAC	SHB000042CAC	chinese	76	1	stomach	CAC	2.5	3	blood	plasma cfDNA validation	PE150	26924011	96.29	91.1682
692	SHBPL000044CAC	SHB000044CAC	chinese	45	1	stomach	CAC	3	4	blood	plasma cfDNA validation	PE150	28820688	95.96	90.9124
693	SHBPL000045CAC	SHB000045CAC	chinese	71	2	stomach	CAC	2.5	3	blood	plasma cfDNA validation	PE150	32971748	95.97	90.8796
694	SHBPL000046CAC	SHB000046CAC	chinese	34	1	stomach	CAC	2.5	4	blood	plasma cfDNA validation	PE150	38244878	96.35	91.1449
720	SHBTI000039CAC	SHB000039CAC	chinese	73	1	stomach	TI		3	tissue	tissue gDNA discovery	PE150	18022241	76.03	71.8952
721	SHBTI000040CAC	SHB000040CAC	chinese	56	1	stomach	TI		2	tissue	tissue gDNA discovery	PE150	17135635	76.74	72.4614
722	SHBTI000041CAC	SHB000041CAC	chinese	43	1	stomach	TI		2	tissue	tissue gDNA discovery	PE150	17320669	76.66	72.4295
724	SHBTI000044CAC	SHB000044CAC	chinese	45	1	stomach	TI		4	tissue	tissue gDNA discovery	PE150	19241175	76.41	72.3047
725	SHBTI000045CAC	SHB000045CAC	chinese	71	2	stomach	TI		3	tissue	tissue gDNA discovery	PE150	18030644	76.44	72.4993
726	SHBTI000046CAC	SHB000046CAC	chinese	34	1	stomach	TI		4	tissue	tissue gDNA discovery	PE150	17065424	77.25	72.8432
728	SHBTI000048CAC	SHB000048CAC	chinese	60	1	stomach	TI		3	tissue	tissue gDNA discovery	PE150	9637248	83.15	78.6132
729	SHBTI000049CAC	SHB000049CAC	chinese	54	1	stomach	TI		3	tissue	tissue gDNA discovery	PE150	12545656	81.57	76.7933
730	SHBTI000050CAC	SHB000050CAC	chinese	68	1	stomach	TI		3	tissue	tissue gDNA discovery	PE150	10120171	83.63	78.812
731	SHBTI000051CAC	SHB000051CAC	chinese	63	2	stomach	TI		3	tissue	tissue gDNA discovery	PE150	9864793	84.05	79.2653
732	SHBTI000052CAC	SHB000052CAC	chinese	60	1	stomach	TI		3	tissue	tissue gDNA discovery	PE150	9308259	83.09	78.2347
733	SHBTI000053CAC	SHB000053CAC	chinese	69	1	stomach	TI		1	tissue	tissue gDNA discovery	PE150	7558544	83.14	78.4587
734	SHBTI000054CAC	SHB000054CAC	chinese	38	2	stomach	TI		3	tissue	tissue gDNA discovery	PE150	9248796	82.23	77.0833
736	SHBTU000033CAC	SHB000033CAC	chinese	70	1	stomach	TU		3	tissue	tissue gDNA discovery	PE150	16904134	75.79	71.5447
737	SHBTU000034CAC	SHB000034CAC	chinese	67	2	stomach	TU		1	tissue	tissue gDNA discovery	PE150	16476666	76.57	72.614
738	SHBTU000035CAC	SHB000035CAC	chinese	54	1	stomach	TU		3	tissue	tissue gDNA discovery	PE150	15371180	75.72	71.6296
739	SHBTU000036CAC	SHB000036CAC	chinese	61	1	stomach	TU		3	tissue	tissue gDNA discovery	PE150	16688784	80.4	76.5504
740	SHBTU000037CAC	SHB000037CAC	chinese	52	2	stomach	TU		4	tissue	tissue gDNA discovery	PE150	17304609	78.25	74.0979
741	SHBTU000038CAC	SHB000038CAC	chinese	61	1	stomach	TU		3	tissue	tissue gDNA discovery	PE150	16763105	79.64	75.3099
742	SHBTU000039CAC	SHB000039CAC	chinese	73	1	stomach	TU		3	tissue	tissue gDNA discovery	PE150	19616174	79.44	74.7686
743	SHBTU000040CAC	SHB000040CAC	chinese	56	1	stomach	TU		2	tissue	tissue gDNA discovery	PE150	17249415	78.5	74.4437
744	SHBTU000041CAC	SHB000041CAC	chinese	43	1	stomach	TU		2	tissue	tissue gDNA discovery	PE150	22940614	73.52	69.8167
746	SHBTU000044CAC	SHB000044CAC	chinese	45	1	stomach	TU		4	tissue	tissue gDNA discovery	PE150	22973493	72.51	68.6455
747	SHBTU000045CAC	SHB000045CAC	chinese	71	2	stomach	TU		3	tissue	tissue gDNA discovery	PE150	15660262	76.61	72.3438
748	SHBTU000046CAC	SHB000046CAC	chinese	34	1	stomach	TU		4	tissue	tissue gDNA discovery	PE150	16612870	79.57	75.1567
750	SHBTU000048CAC	SHB000048CAC	chinese	60	1	stomach	TU		3	tissue	tissue gDNA discovery	PE150	11615870	83.06	78.3335
751	SHBTU000049CAC	SHB000049CAC	chinese	54	1	stomach	TU		3	tissue	tissue gDNA discovery	PE150	11293616	82.14	77.4612
752	SHBTU000050CAC	SHB000050CAC	chinese	68	1	stomach	TU		3	tissue	tissue gDNA discovery	PE150	11746115	81.24	76.2052
753	SHBTU000051CAC	SHB000051CAC	chinese	63	2	stomach	TU		3	tissue	tissue gDNA discovery	PE150	11795366	84.16	79.3122
754	SHBTU000052CAC	SHB000052CAC	chinese	60	1	stomach	TU		3	tissue	tissue gDNA discovery	PE150	11377230	82.35	77.4637
755	SHBTU000053CAC	SHB000053CAC	chinese	69	1	stomach	TU		1	tissue	tissue gDNA discovery	PE150	11968942	84.78	79.2748
756	SHBTU000054CAC	SHB000054CAC	chinese	38	2	stomach	TU		3	tissue	tissue gDNA discovery	PE150	12114501	83.86	78.7887
900	SHBPL000047CAC	SHB000047CAC	chinese	52	2	stomach	CAC	2	2	blood	plasma cfDNA additional validation	PE150	35650774	95.37	90.4209
902	SHBPL000049CAC	SHB000049CAC	chinese	54	1	stomach	CAC	2.5	3	blood	plasma cfDNA additional validation	PE150	35668092	96.19	91.3615
903	SHBPL000050CAC	SHB000050CAC	chinese	68	1	stomach	CAC	2.5	3	blood	plasma cfDNA additional validation	PE150	33847557	96.27	91.2905
904	SHBPL000051CAC	SHB000051CAC	chinese	63	2	stomach	CAC	3	3	blood	plasma cfDNA additional validation	PE150	36918656	95.65	90.665
905	SHBPL000052CAC	SHB000052CAC	chinese	60	1	stomach	CAC	3	3	blood	plasma cfDNA additional validation	PE150	34574353	91.78	87.097
906	SHBPL000054CAC	SHB000054CAC	chinese	38	2	stomach	CAC	3	3	blood	plasma cfDNA additional validation	PE150	34639753	96.46	91.2364
907	SHBPL000055CAC	SHB000055CAC	chinese	60	2	stomach	CAC		4	blood	plasma cfDNA additional validation	PE150	39632500	96.48	91.26
908	SHBPL000056CAC	SHB000056CAC	chinese	58	1	stomach	CAC	3	2	blood	plasma cfDNA additional validation	PE150	32161714	96.21	91.046
909	SHBPL000057CAC	SHB000057CAC	chinese	65	1	stomach	CAC	3	1	blood	plasma cfDNA additional validation	PE150	41952509	96.88	91.7616
910	SHBPL000058CAC	SHB000058CAC	chinese	68	2	stomach	CAC	3	3	blood	plasma cfDNA additional validation	PE150	32650341	96.62	91.7119
911	SHBPL000062CAC	SHB000062CAC	chinese	80	2	stomach	CAC		3	blood	plasma cfDNA additional validation	PE150	34574773	97.32	92.2175
912	SHBPL000063CAC	SHB000063CAC	chinese	69	2	stomach	CAC	3	3	blood	plasma cfDNA additional validation	PE150	32618921	97.06	92.1562
913	SHBPL000064CAC	SHB000064CAC	chinese	65	1	stomach	CAC	3	3	blood	plasma cfDNA additional validation	PE150	29006290	96.75	91.8226
1014	SHBTI000058CAC	SHB000058CAC	chinese	68	2	stomach	TI			tissue	tissue gDNA validation	PE150	15441410	83.99	79.498
1015	SHBTI000059CAC	SHB000059CAC	chinese	46	2	stomach	TI			tissue	tissue gDNA validation	PE150	14516698	82.47	77.5895
1016	SHBTI000060CAC	SHB000060CAC	chinese	70	1	stomach	TI			tissue	tissue gDNA validation	PE150	14615979	83.15	78.5548
1017	SHBTI000061CAC	SHB000061CAC	chinese	67	2	stomach	TI			tissue	tissue gDNA validation	PE150	12184293	82.58	77.7539
1018	SHBTI000062CAC	SHB000062CAC	chinese	80	2	stomach	TI			tissue	tissue gDNA validation	PE150	25950322	84.51	79.2126
1019	SHBTI000063CAC	SHB000063CAC	chinese	69	2	stomach	TI			tissue	tissue gDNA validation	PE150	9110290	82.33	77.6706
1020	SHBTU000058CAC	SHB000058CAC	chinese	68	2	stomach	TU			tissue	tissue gDNA validation	PE150	12755380	82.38	78.0944
1021	SHBTU000059CAC	SHB000059CAC	chinese	46	2	stomach	TU			tissue	tissue gDNA validation	PE150	10039304	81.86	76.6535
1022	SHBTU000060CAC	SHB000060CAC	chinese	70	1	stomach	TU			tissue	tissue gDNA validation	PE150	23851295	85.99	81.5274
1023	SHBTU000061CAC	SHB000061CAC	chinese	67	2	stomach	TU			tissue	tissue gDNA validation	PE150	18084943	83.22	78.6936
1024	SHBTU000062CAC	SHB000062CAC	chinese	80	2	stomach	TU			tissue	tissue gDNA validation	PE150	14456308	78.07	73.3834
1025	SHBTU000063CAC	SHB000063CAC	chinese	69	2	stomach	TU			tissue	tissue gDNA validation	PE150	15202717	83.36	78.4832
1036	SHBPL000065CAC	SHB000065CAC	chinese	63	1	stomach	CAC	2.5	3	blood	plasma cfDNA additional validation	PE150	30204909	96.71	91.8277
1037	SHBPL000066CAC	SHB000066CAC	chinese	65	1	stomach	CAC	2	3	blood	plasma cfDNA additional validation	PE150	38240579	96.35	91.5421
1038	SHBPL100067CAC	SHB100067CAC	chinese		2	stomach	CAC (surgery)			blood	plasma cfDNA additional validation	PE150	35269537	96.69	91.705
1039	SHBPL000068CAC	SHB000068CAC	chinese	64	1	stomach	CAC	3	3	blood	plasma cfDNA additional validation	PE150	29911948	95.84	90.8837
1040	SHBPL000069CAC	SHB000069CAC	chinese	64	1	stomach	CAC	1	1	blood	plasma cfDNA additional validation	PE150	23608823	96.39	91.4533
1232	SHBTI000066CAC	SHB000066CAC	chinese	65	1	stomach	TI			tissue	tissue gDNA validation	PE150	8098020	76.89	72.105
1233	SHBTI000068CAC	SHB000068CAC	chinese	64	1	stomach	TI			tissue	tissue gDNA validation	PE150	9273928	74.12	69.7232
1234	SHBTU000066CAC	SHB000066CAC	chinese	65	1	stomach	TU			tissue	tissue gDNA validation	PE150	6360574	78.26	73.295
1235	SHBTU000068CAC	SHB000068CAC	chinese	64	1	stomach	TU			tissue	tissue gDNA validation	PE150	9799099	78.95	73.9136
1242	SHBPL000074CAC	SHB000074CAC	chinese	65	1	stomach	CAC		4	blood	plasma cfDNA additional validation	PE150	32535023	94.82	89.1132
1243	SHBPL000075NOR	SHB000075NOR	chinese	55	1	stomach	NOR			blood		PE150	27117424	96.37	91.4631
1244	SHBPL000076CAC	SHB000076CAC	chinese	71	1	stomach	CAC		4	blood	plasma cfDNA additional validation	PE150	23733166	96.64	91.4286
1245	SHBPL000080NOR	SHB000080NOR	chinese	74	1	stomach	NOR			blood		PE150	30757831	96.26	91.4822
1246	SHBPL000081CAC	SHB000081CAC	chinese	37	1	stomach	CAC	3	4	blood	plasma cfDNA additional validation	PE150	33638180	95.2	90.4829
1247	SHBPL000083NOR	SHB000083NOR	chinese	61	1	stomach	NOR			blood		PE150	36115297	95.41	90.2769
1248	SHBPL000084CAC	SHB000084CAC	chinese	69	1	stomach	CAC	3	3	blood	plasma cfDNA additional validation	PE150	34057485	95.74	90.589
1249	SHBPL000085NOR	SHB000085NOR	chinese	69	1	stomach	NOR			blood		PE150	38667636	95.71	90.6912
1250	SHBPL000086CAC	SHB000086CAC	chinese	76	1	stomach	CAC	3	3	blood	plasma cfDNA additional validation	PE150	34048658	94.08	89.2187
1251	SHBPL000087NOR	SHB000087NOR	chinese	86	1	stomach	NOR			blood		PE150	36559872	96.58	91.5309
1252	SHBPL000088NOR	SHB000088NOR	chinese	27	1	stomach	NOR			blood		PE150	37282781	95.44	90.6123
1253	SHBPL000089NOR	SHB000089NOR	chinese	44	1	stomach	NOR			blood		PE150	33591169	95.61	90.8827
1254	SHBPL000090CAC	SHB000090CAC	chinese	31	2	stomach	CAC	3	4	blood	plasma cfDNA additional validation	PE150	30431670	95.51	90.5831
1255	SHBPL000091NOR	SHB000091NOR	chinese	71	1	stomach	NOR			blood		PE150	26165980	95.8	90.9127
1256	SHBPL000093NOR	SHB000093NOR	chinese	64	1	stomach	NOR			blood		PE150	28708236	96.04	91.2231
1257	SHBPL000094NOR	SHB000094NOR	chinese	79	2	stomach	NOR			blood		PE150	30711035	97.1	92.2277
1258	SHBPL000095NOR	SHB000095NOR	chinese	53	1	stomach	NOR			blood		PE150	30468377	95.68	90.7734
1259	SHBPL000096NOR	SHB000096NOR	chinese	69	1	stomach	NOR			blood		PE150	30472498	96.36	91.3649
1260	SHBPL000097NOR	SHB000097NOR	chinese	57	2	stomach	NOR			blood		PE150	31983760	94.65	89.9715
1261	SHBPL000098CAC	SHB000098CAC	chinese	78	2	stomach	CAC	3	1	blood	plasma cfDNA additional validation	PE150	38085316	96.2	91.3798
1478	SHBPL000109CAC	SHB000109CAC	chinese	53	1	stomach	CAC	1	4	blood	plasma cfDNA additional validation	PE38	25075200	95.23	86.9012
1483	SHBPL000110CAC	SHB000110CAC	chinese	58	2	stomach	CAC	2.5	1	blood	plasma cfDNA additional validation	PE38	35290614	95.5	87.1166
1485	SHBPL000113CAC	SHB000113CAC	chinese	69	1	stomach	CAC		3	blood	plasma cfDNA additional validation	PE38	46110339	95.73	88.0144
1486	SHBPL000104CAC	SHB000104CAC	chinese	70	2	stomach	CAC		4	blood	plasma cfDNA additional validation	PE38	36980808	95.6	87.6335
1497	SHBPL000115CAC	SHB000115CAC	chinese	62	1	stomach	CAC	1	4	blood	plasma cfDNA additional validation	PE38	40354362	95.87	87.656
1498	SHBPL000112NOR	SHB000112NOR	chinese	29	2	stomach	NOR			blood		PE38	31851877	95.79	87.4831
1503	SHBPL000107NOR	SHB000107NOR	chinese	63	2	stomach	NOR			blood		PE38	13159600	95.38	87.5337
1508	SHBPL000114NOR	SHB000114NOR	chinese	72	1	stomach	NOR		1	blood		PE38	22299289	96.49	88.159
1510	SHBPL000100NOR	SHB000100NOR	chinese	73	2	stomach	NOR			blood		PE38	23232289	96.12	87.794
1514	SHBPL000106NOR	SHB000106NOR	chinese	52	1	stomach	NOR			blood		PE38	22400264	96.8	88.1937
1528	SHBPL000099NOR	SHB000099NOR	chinese	76	2	stomach	NOR		3	blood		PE38	23429295	95.45	86.9788
1530	SHBPL000111NOR	SHB000111NOR	chinese	73	2	stomach	NOR			blood		PE38	25969951	96.26	87.7855
1534	SHBPL000108NOR	SHB000108NOR	chinese	73	1	stomach	NOR		4	blood		PE38	18802965	95.75	87.8487
1556	SHBPL000103NOR	SHB000103NOR	chinese	59	2	stomach	NOR		3	blood		PE38	10482486	94.81	86.713
254	SHZPL000001HEA	SHZ000001HEA	chinese	56	1	healthy	HEA		0	blood	plasma cfDNA discovery	PE125	27537973	93.66	88.2833
255	SHZPL000002HEA	SHZ000002HEA	chinese	68	1	healthy	HEA		0	blood	plasma cfDNA discovery	PE125	29500018	96.08	90.4365
256	SHZPL000003HEA	SHZ000003HEA	chinese	44	2	healthy	HEA		0	blood	plasma cfDNA discovery	PE125	23584520	93.26	87.8093
257	SHZPL000004HEA	SHZ000004HEA	chinese	54	1	healthy	HEA		0	blood	plasma cfDNA discovery	PE125	29730650	95.78	90.3365
258	SHZPL000005HEA	SHZ000005HEA	chinese	43	2	healthy	HEA		0	blood	plasma cfDNA discovery	PE125	26282876	93.49	88.158
259	SHZPL000006HEA	SHZ000006HEA	chinese	52	1	healthy	HEA		0	blood	plasma cfDNA discovery	PE125	25634600	94.93	89.2392
260	SHZPL000007HEA	SHZ000007HEA	chinese	40	2	healthy	HEA		0	blood	plasma cfDNA discovery	PE125	23272853	94.02	88.5654
261	SHZPL000009HEA	SHZ000009HEA	chinese	41	2	healthy	HEA		0	blood	plasma cfDNA discovery	PE125	22974014	94.06	88.4201
262	SHZPL000010HEA	SHZ000010HEA	chinese	43	2	healthy	HEA		0	blood	plasma cfDNA discovery	PE125	24376261	94.83	89.3132
263	SHZPL000011HEA	SHZ000011HEA	chinese	55	1	healthy	HEA		0	blood	plasma cfDNA discovery	PE125	24769558	94.81	89.3552
264	SHZPL000012HEA	SHZ000012HEA	chinese	61	2	healthy	HEA		0	blood	plasma cfDNA discovery	PE125	26187351	94.42	88.9102
265	SHZPL000013HEA	SHZ000013HEA	chinese	42	2	healthy	HEA		0	blood	plasma cfDNA discovery	PE125	24421599	95.32	89.7613
266	SHZPL000014HEA	SHZ000014HEA	chinese	51	2	healthy	HEA		0	blood	plasma cfDNA discovery	PE125	27583168	93.63	88.255
267	SHZPL000015HEA	SHZ000015HEA	chinese	40	2	healthy	HEA		0	blood	plasma cfDNA discovery	PE125	27935777	94.15	88.7082
268	SHZPL000016HEA	SHZ000016HEA	chinese	40	1	healthy	HEA		0	blood	plasma cfDNA discovery	PE125	25944696	93.9	88.4903
269	SHZPL000017HEA	SHZ000017HEA	chinese	53	2	healthy	HEA		0	blood	plasma cfDNA discovery	PE125	28579691	93.33	88.0054
270	SHZPL000018HEA	SHZ000018HEA	chinese	56	1	healthy	HEA		0	blood	plasma cfDNA discovery	PE125	26031896	95.53	90.0643
271	SHZPL000019HEA	SHZ000019HEA	chinese	52	1	healthy	HEA		0	blood	plasma cfDNA discovery	PE125	25305553	95.31	89.716
530	SHZPL000020HEA	SHZ000020HEA	chinese	49	1	healthy	HEA		0	blood	plasma cfDNA validation	PE150	27053557	97.26	91.6251
531	SHZPL000021HEA	SHZ000021HEA	chinese	41	1	healthy	HEA		0	blood	plasma cfDNA validation	PE150	29120968	94.98	89.6066
532	SHZPL000022HEA	SHZ000022HEA	chinese	52	1	healthy	HEA		0	blood	plasma cfDNA validation	PE150	26473006	95.67	90.477
533	SHZPL000023HEA	SHZ000023HEA	chinese	56	1	healthy	HEA		0	blood	plasma cfDNA validation	PE150	29712951	95.67	90.326
534	SHZPL000024HEA	SHZ000024HEA	chinese	40	2	healthy	HEA		0	blood	plasma cfDNA validation	PE150	34357874	95.37	90.3585
535	SHZPL000025HEA	SHZ000025HEA	chinese	51	1	healthy	HEA		0	blood	plasma cfDNA validation	PE150	25344020	97.58	92.1264
536	SHZPL000026HEA	SHZ000026HEA	chinese	40	2	healthy	HEA		0	blood	plasma cfDNA validation	PE150	16286814	97.45	91.9462
537	SHZPL000027HEA	SHZ000027HEA	chinese	46	1	healthy	HEA		0	blood	plasma cfDNA validation	PE150	10908963	97.24	91.6718
538	SHZPL000028HEA	SHZ000028HEA	chinese	42	1	healthy	HEA		0	blood	plasma cfDNA validation	PE150	56862107	95.06	89.9757
539	SHZPL000029HEA	SHZ000029HEA	chinese	42	2	healthy	HEA		0	blood	plasma cfDNA validation	PE150	39109798	95.46	90.1556
540	SHZPL000030HEA	SHZ000030HEA	chinese	52	1	healthy	HEA		0	blood	plasma cfDNA validation	PE150	35184134	97.09	91.5808
541	SHZPL000031HEA	SHZ000031HEA	chinese	56	1	healthy	HEA		0	blood	plasma cfDNA validation	PE150	31408585	94.56	89.5973
542	SHZPL000032HEA	SHZ000032HEA	chinese	60	2	healthy	HEA		0	blood	plasma cfDNA validation	PE150	31937332	94.9	89.9041
543	SHZPL000033HEA	SHZ000033HEA	chinese	43	1	healthy	HEA		0	blood	plasma cfDNA validation	PE150	27250568	96.95	91.4435
544	SHZPL000034HEA	SHZ000034HEA	chinese	56	1	healthy	HEA		0	blood	plasma cfDNA validation	PE150	34658167	94.67	89.5443
545	SHZPL000035HEA	SHZ000035HEA	chinese	54	1	healthy	HEA		0	blood	plasma cfDNA validation	PE150	10056755	96.88	91.2675
546	SHZPL000036HEA	SHZ000036HEA	chinese	56	1	healthy	HEA		0	blood	plasma cfDNA validation	PE150	23938877	96.73	91.2088
547	SHZPL000037HEA	SHZ000037HEA	chinese	46	2	healthy	HEA		0	blood	plasma cfDNA validation	PE150	15027837	97.11	91.697
548	SHZPL000038HEA	SHZ000038HEA	chinese	40	1	healthy	HEA		0	blood	plasma cfDNA validation	PE150	33344604	94.22	88.9602
549	SHZPL000039HEA	SHZ000039HEA	chinese	45	2	healthy	HEA		0	blood	plasma cfDNA validation	PE150	33519669	94.33	89.5193
550	SHZPL000040HEA	SHZ000040HEA	chinese	56	1	healthy	HEA		0	blood	plasma cfDNA validation	PE150	31215748	93.35	88.4206
551	SHZPL000041HEA	SHZ000041HEA	chinese	52	2	healthy	HEA		0	blood	plasma cfDNA validation	PE150	33449764	94.89	89.778
886	SHZPL000042HEA	SHZ000042HEA	chinese	54	1	healthy	HEA		0	blood	plasma cfDNA validation	PE150	33087028	92.87	88.3974
887	SHZPL000043HEA	SHZ000043HEA	chinese	59	1	healthy	HEA		0	blood	plasma cfDNA validation	PE150	40407811	94.79	89.9524
888	SHZPL000044HEA	SHZ000044HEA	chinese	40	2	healthy	HEA		0	blood	plasma cfDNA validation	PE150	38982160	93.37	88.6721
889	SHZPL000045HEA	SHZ000045HEA	chinese	54	1	healthy	HEA		0	blood	plasma cfDNA validation	PE150	30550521	94	89.3834
890	SHZPL000046HEA	SHZ000046HEA	chinese	66	1	healthy	HEA		0	blood	plasma cfDNA validation	PE150	46604182	93.17	87.549
891	SHZPL000047HEA	SHZ000047HEA	chinese	57	1	healthy	HEA		0	blood	plasma cfDNA validation	PE150	35868820	95.88	90.9793
892	SHZPL000048HEA	SHZ000048HEA	chinese	52	1	healthy	HEA		0	blood	plasma cfDNA validation	PE150	24373521	93.92	89.1661
893	SHZPL000049HEA	SHZ000049HEA	chinese	47	1	healthy	HEA		0	blood	plasma cfDNA validation	PE150	30282073	95.21	90.3756
894	SHZPL000050HEA	SHZ000050HEA	chinese	47	2	healthy	HEA		0	blood	plasma cfDNA validation	PE150	26935902	86.45	82.1413
895	SHZPL000051HEA	SHZ000051HEA	chinese	55	1	healthy	HEA		0	blood	plasma cfDNA validation	PE150	26306588	94.78	89.9101
896	SHZPL000052HEA	SHZ000052HEA	chinese	45	1	healthy	HEA		0	blood	plasma cfDNA validation	PE150	36717280	93.9	89.1289
897	SHZPL000053HEA	SHZ000053HEA	chinese	43	1	healthy	HEA		0	blood	plasma cfDNA validation	PE150	19210547	95.92	90.9158
898	SHZPL000054HEA	SHZ000054HEA	chinese	55	2	healthy	HEA		0	blood	plasma cfDNA validation	PE150	23573378	96.27	91.3543
1291	SHZPL000060HEA	SHZ000060HEA	chinese	89	1	healthy	HEA		0	blood	plasma cfDNA additional validation	PE150	29473630	96.36	91.2177
1341	SHZPL000055HEA	SHZ000055HEA	chinese	36	1	healthy	HEA		0	blood	plasma cfDNA additional validation	PE150	39109872	95.38	90.6075
1342	SHZPL000056HEA	SHZ000056HEA	chinese	60	2	healthy	HEA		0	blood	plasma cfDNA additional validation	PE150	38018680	95.59	90.6879
1344	SHZPL000058HEA	SHZ000058HEA	chinese	26	2	healthy	HEA		0	blood	plasma cfDNA additional validation	PE150	35577045	95.72	90.9059
1347	SHZPL000061HEA	SHZ000061HEA	chinese	31	2	healthy	HEA		0	blood	plasma cfDNA additional validation	PE150	32565860	96.56	91.5538
1348	SHZPL000062HEA	SHZ000062HEA	chinese	31	1	healthy	HEA		0	blood	plasma cfDNA additional validation	PE150	34673668	94.29	89.4989
1349	SHZPL000063HEA	SHZ000063HEA	chinese	54	1	healthy	HEA		0	blood	plasma cfDNA additional validation	PE150	38593982	95.22	90.4752
1350	SHZPL000064HEA	SHZ000064HEA	chinese	30	1	healthy	HEA		0	blood	plasma cfDNA additional validation	PE150	32288702	95.28	90.2909
1351	SHZPL000065HEA	SHZ000065HEA	chinese	48	1	healthy	HEA		0	blood	plasma cfDNA additional validation	PE150	38064116	92.23	87.583
1352	SHZPL000066HEA	SHZ000066HEA	chinese	23	2	healthy	HEA		0	blood	plasma cfDNA additional validation	PE150	39088199	94.47	89.7579
1353	SHZPL000067HEA	SHZ000067HEA	chinese	47	1	healthy	HEA		0	blood	plasma cfDNA additional validation	PE150	42156540	93.01	88.3729
1354	SHZPL000068HEA	SHZ000068HEA	chinese	41	1	healthy	HEA		0	blood	plasma cfDNA additional validation	PE150	42527971	94.6	89.6881
1355	SHZPL000069HEA	SHZ000069HEA	chinese	28	2	healthy	HEA		0	blood	plasma cfDNA additional validation	PE150	36376224	94.33	89.3779
1357	SHZPL000071HEA	SHZ000071HEA	chinese	45	1	healthy	HEA		0	blood	plasma cfDNA additional validation	PE150	41456792	93.7	88.8331
1358	SHZPL000072HEA	SHZ000072HEA	chinese	31	1	healthy	HEA		0	blood	plasma cfDNA additional validation	PE150	33648546	95.31	90.3166
1360	SHZPL000074HEA	SHZ000074HEA	chinese	25	2	healthy	HEA		0	blood	plasma cfDNA additional validation	PE150	32606125	93.49	88.3643
1361	SHZPL000075HEA	SHZ000075HEA	chinese	32	1	healthy	HEA		0	blood	plasma cfDNA additional validation	PE150	35822431	93.88	89.0998
1362	SHZPL000076HEA	SHZ000076HEA	chinese	31	1	healthy	HEA		0	blood	plasma cfDNA additional validation	PE150	38437318	94.55	89.5647
1364	SHZPL000078HEA	SHZ000078HEA	chinese	27	2	healthy	HEA		0	blood	plasma cfDNA additional validation	PE150	43796003	93.26	88.4704
1366	SHZPL000080HEA	SHZ000080HEA	chinese	30	1	healthy	HEA		0	blood	plasma cfDNA additional validation	PE150	42767322	94.5	89.6122
1367	SHZPL000081HEA	SHZ000081HEA	chinese	23	1	healthy	HEA		0	blood	plasma cfDNA additional validation	PE150	34149464	94.08	89.2508
1368	SHZPL000082HEA	SHZ000082HEA	chinese	27	1	healthy	HEA		0	blood	plasma cfDNA additional validation	PE150	29418367	95.38	90.4061
1369	SHZPL000083HEA	SHZ000083HEA	chinese	22	1	healthy	HEA		0	blood	plasma cfDNA additional validation	PE150	40251388	93.63	88.7965
1370	SHZPL000084HEA	SHZ000084HEA	chinese	36	1	healthy	HEA		0	blood	plasma cfDNA additional validation	PE150	34955764	93.45	88.4608
1371	SHZPL000085HEA	SHZ000085HEA	chinese	21	1	healthy	HEA		0	blood	plasma cfDNA additional validation	PE150	32344320	93.25	88.2313
1372	SHZPL000086HEA	SHZ000086HEA	chinese	29	1	healthy	HEA		0	blood	plasma cfDNA additional validation	PE150	29250852	92.93	88.0996
1373	SHZPL000087HEA	SHZ000087HEA	chinese	28	1	healthy	HEA		0	blood	plasma cfDNA additional validation	PE150	28460415	93.2	88.1612
1374	SHZPL000088HEA	SHZ000088HEA	chinese	27	2	healthy	HEA		0	blood	plasma cfDNA additional validation	PE150	26358344	94.87	89.9044
1376	SHZPL000090HEA	SHZ000090HEA	chinese	26	2	healthy	HEA		0	blood	plasma cfDNA additional validation	PE150	31663067	95.28	90.5172
1377	SHZPL000091HEA	SHZ000091HEA	chinese	22	1	healthy	HEA		0	blood	plasma cfDNA additional validation	PE150	24990983	93.8	89.0551
1378	SHZPL000092HEA	SHZ000092HEA	chinese	27	1	healthy	HEA		0	blood	plasma cfDNA additional validation	PE150	30732867	93.75	89.0321
1379	SHZPL000094HEA	SHZ000094HEA	chinese	50	2	healthy	HEA		0	blood	plasma cfDNA additional validation	PE150	30937647	94.52	89.6098
1380	SHZPL000095HEA	SHZ000095HEA	chinese	82	2	healthy	HEA		0	blood	plasma cfDNA additional validation	PE150	32456240	94.52	89.5787
1381	SHZPL000096HEA	SHZ000096HEA	chinese	59	1	healthy	HEA		0	blood	plasma cfDNA additional validation	PE150	31449003	94.1	89.3282
1383	SHZPL000098HEA	SHZ000098HEA	chinese	58	2	healthy	HEA		0	blood	plasma cfDNA additional validation	PE150	35791282	94.54	89.7249
1384	SHZPL000099HEA	SHZ000099HEA	chinese	49	1	healthy	HEA		0	blood	plasma cfDNA additional validation	PE150	28222605	95.07	90.3318
1385	SHZPL000100HEA	SHZ000100HEA	chinese	59	2	healthy	HEA		0	blood	plasma cfDNA additional validation	PE150	30712060	94.11	89.3624
1045	SHDPL000001CAC	SHD000001CAC	chinese	55	1	liver	CAC		3	blood		PE150	33840467	96.89	91.8052
1046	SHDPL000002CAC	SHD000002CAC	chinese	42	1	liver	CAC		4	blood		PE150	25162234	96.34	91.3597
1047	SHDPL000003CAC	SHD000003CAC	chinese	59	1	liver	CAC			blood		PE150	33341802	96.56	91.1926
1049	SHDPL000005CAC	SHD000005CAC	chinese			liver	CAC			blood		PE150	29054281	96.14	91.2006
1050	SHDPL000006CAC	SHD000006CAC	chinese			liver	CAC			blood		PE150	27177872	96.35	91.3405
1054	SHDPL000010CAC	SHD000010CAC	chinese	62	1	liver	CAC		4	blood		PE150	29578474	96.9	91.7116
1313	SHDPL000013CAC	SHD000013CAC	chinese	59	1	liver	CAC		3	blood		PE150	38867872	95.35	89.8418
1314	SHDPL000019CAC	SHD000019CAC	chinese	43	1	liver	CAC		3	blood		PE150	26126002	95.82	90.5255
1315	SHDPL000020CAC	SHD000020CAC	chinese	58	1	liver	CAC		2	blood		PE150	28022703	96.61	91.319
1316	SHDPL000021CAC	SHD000021CAC	chinese	40	1	liver	CAC		4	blood		PE150	38979163	95.93	91.0456
1318	SHDPL000026CAC	SHD000026CAC	chinese	58	1	liver	CAC		2	blood		PE150	42019009	96.41	91.4841
1319	SHDPL000027CAC	SHD000027CAC	chinese	61	1	liver	CAC		3	blood		PE150	26893115	95.21	89.815
1320	SHDPL000029CAC	SHD000029CAC	chinese	80	2	liver	CAC		4	blood		PE150	40631664	97.11	92.2517
1321	SHDPL000031CAC	SHD000031CAC	chinese	44	1	liver	CAC		4	blood		PE150	35100913	96.43	91.4369
1322	SHDPL000033CAC	SHD000033CAC	chinese	48	1	liver	CAC		4	blood		PE150	30276229	96.85	91.8651
1323	SHDPL000036CAC	SHD000036CAC	chinese	77	1	liver	CAC			blood		PE150	28944688	97.46	92.472
1325	SHDPL000044CAC	SHD000044CAC	chinese	57	1	liver	CAC		4	blood		PE150	31276588	94.98	89.3295
1326	SHDPL000045CAC	SHD000045CAC	chinese	53	1	liver	CAC		3	blood		PE150	34626470	95.73	90.6732
1327	SHDPL000046CAC	SHD000046CAC	chinese	79	2	liver	CAC		3	blood		PE150	29189928	96.06	91.2601
1328	SHDPL000047CAC	SHD000047CAC	chinese	50	1	liver	CAC		3	blood		PE150	42180408	96.79	91.7713
1329	SHDPL000048CAC	SHD000048CAC	chinese	61	1	liver	CAC		3	blood		PE150	27688242	96.59	91.5789
1330	SHDPL000049CAC	SHD000049CAC	chinese	69	2	liver	CAC		4	blood		PE150	36940754	96.22	91.1735
1331	SHDPL000050CAC	SHD000050CAC	chinese	81	2	liver	CAC		3	blood		PE150	31084600	96.48	91.5302
1336	SHDPL000055CAC	SHD000055CAC	chinese			liver	CAC			blood		PE150	32849839	96.46	91.4224
1337	SHDPL000056CAC	SHD000056CAC	chinese	64	1	liver	CAC		4	blood		PE150	28752933	96.22	91.3461
159	HXGPL000002CAC	HXG000002CAC	chinese	54	2	pancreas	CAC		2	blood	plasma cfDNA validation	PE125	29181368	95.77	89.8758
161	HXGPL000004CAC	HXG000004CAC	chinese	53	2	pancreas	CAC		2	blood	plasma cfDNA validation	PE125	34781063	96.72	90.5571
164	HXGPL000007CAC	HXG000007CAC	chinese	49	2	pancreas	CAC		3	blood	plasma cfDNA validation	PE125	22295005	94.14	88.4522
165	HXGPL000008CAC	HXG000008CAC	chinese	46	2	pancreas	CAC		3	blood	plasma cfDNA discovery	PE125	20205457	92.52	86.8628
167	HXGPL000010CAC	HXG000010CAC	chinese	46	2	pancreas	CAC		3	blood	plasma cfDNA validation	PE125	27432999	94.79	89.1508
171	HXGPL000014CAC	HXG000014CAC	chinese	33	2	pancreas	CAC		3	blood	plasma cfDNA validation	PE125	25640800	93	87.5167
172	HXGPL000015CAC	HXG000015CAC	chinese	59	2	pancreas	CAC		3	blood		PE125	23364173	91.83	86.5962
175	HXGPL000018CAC	HXG000018CAC	chinese	66	1	pancreas	CAC		2	blood	plasma cfDNA validation	PE125	29014604	95.64	89.8366
176	HXGPL000019CAC	HXG000019CAC	chinese	34	1	pancreas	CAC		2	blood	plasma cfDNA discovery	PE125	26537903	94.14	88.6005
180	HXGPL000023CAC	HXG000023CAC	chinese	73	1	pancreas	CAC		4	blood	plasma cfDNA validation	PE125	27857461	95.41	89.7256
181	HXGPL000024CAC	HXG000024CAC	chinese	67	2	pancreas	CAC		2	blood		PE125	27542566	95.89	90.291
182	HXGPL000025CAC	HXG000025CAC	chinese	42	1	pancreas	CAC		3	blood	plasma cfDNA discovery	PE125	24924402	93.97	88.278
183	HXGPL000026CAC	HXG000026CAC	chinese	56	1	pancreas	CAC		3	blood	plasma cfDNA validation	PE125	30400118	96.72	90.4532
185	HXGPL000028CAC	HXG000028CAC	chinese	45	1	pancreas	CAC		3	blood		PE125	25342625	96.63	90.6714
187	HXGPL000030CAC	HXG000030CAC	chinese	60	2	pancreas	CAC		3	blood	plasma cfDNA discovery	PE125	26115392	96.35	90.2719
192	HXGPL000035CAC	HXG000035CAC	chinese	51	1	pancreas	CAC		3	blood		PE125	24960986	95.31	89.8733
194	HXGPL000037CAC	HXG000037CAC	chinese	59	2	pancreas	CAC		3	blood	plasma cfDNA discovery	PE125	30218183	96.24	90.7224
195	HXGPL000038CAC	HXG000038CAC	chinese	61	2	pancreas	CAC		2	blood	plasma cfDNA discovery	PE125	25010570	96.66	90.9949
196	HXGPL000039CAC	HXG000039CAC	chinese	53	1	pancreas	CAC		2	blood		PE125	30153096	96.57	89.9986
198	HXGPL000041CAC	HXG000041CAC	chinese	40	1	pancreas	CAC		3	blood	plasma cfDNA discovery	PE125	27065591	94.94	89.264
203	HXGPL000046CAC	HXG000046CAC	chinese	32	1	pancreas	CAC		3	blood	plasma cfDNA discovery	PE125	23296450	93.38	87.8475
206	HXGPL000049CAC	HXG000049CAC	chinese	65	2	pancreas	CAC		4	blood	plasma cfDNA discovery	PE125	26862797	94.89	89.3499
207	HXGPL000050CAC	HXG000050CAC	chinese	41	1	pancreas	CAC		2	blood	plasma cfDNA validation	PE125	27896323	94.1	88.701
824	HXGPL000052CAC	HXG000052CAC	chinese	67	1	pancreas	CAC		3	blood		PE150	40687832	96.19	91.3521
827	HXGPL000058CAC	HXG000058CAC	chinese	75	1	pancreas	CAC		2	blood		PE150	33583802	95.32	90.4169
828	HXGPL000059NOR	HXG000059NOR	chinese	24	2	pancreas	CAC		1	blood		PE150	33210615	95.73	90.899
829	HXGPL000060NOR	HXG000060NOR	chinese	53	1	pancreas	CAC		1	blood		PE150	35755351	95.55	90.7778
831	HXGPL000062NOR	HXG000062NOR	chinese	64	1	pancreas	CAC		1	blood		PE150	29595501	95.17	90.3033
832	HXGPL000063CAC	HXG000063CAC	chinese	37	1	pancreas	CAC		3	blood		PE150	38740401	95.39	90.4903
833	HXGPL000064CAC	HXG000064CAC	chinese	67	2	pancreas	CAC		2	blood		PE150	24920514	94.34	89.6839
834	HXGPL000067CAC	HXG000067CAC	chinese	55	2	pancreas	CAC		3	blood		PE150	29274209	94.48	89.8052
835	HXGPL000068CAC	HXG000068CAC	chinese	58	2	pancreas	CAC		2	blood		PE150	53171120	96.61	91.6242
836	HXGPL000069CAC	HXG000069CAC	chinese	44	2	pancreas	CAC		3	blood		PE150	31972595	95.93	90.9182
838	HXGPL000079CAC	HXG000079CAC	chinese	75	1	pancreas	CAC		2	blood		PE150	33194626	96.55	91.6036
210	HXJPL000003CAC	HXJ000003CAC	chinese	52	2	thyroid	CAC		2	blood		PE125	26138510	94.11	88.6977
211	HXJPL000004CAC	HXJ000004CAC	chinese	42	1	thyroid	CAC		2	blood		PE125	20633358	90.48	85.4054
213	HXJPL000006CAC	HXJ000006CAC	chinese	47	2	thyroid	CAC		2	blood		PE125	21231251	88.26	83.3741
215	HXJPL000008CAC	HXJ000008CAC	chinese	52	2	thyroid	CAC		2	blood		PE125	26167592	93.97	88.719
216	HXJPL000009CAC	HXJ000009CAC	chinese	35	2	thyroid	CAC		2	blood		PE125	23802868	92.48	87.1211
217	HXJPL000010CAC	HXJ000010CAC	chinese	51	2	thyroid	CAC		2	blood		PE125	29378276	93.97	88.5149
218	HXJPL000011CAC	HXJ000011CAC	chinese	29	2	thyroid	CAC		2	blood		PE125	28192742	94.98	89.3569
219	HXJPL000012CAC	HXJ000012CAC	chinese	50	2	thyroid	CAC		3	blood		PE125	27505061	96.18	90.637
221	HXJPL000014CAC	HXJ000014CAC	chinese	42	2	thyroid	CAC		3	blood		PE125	28480235	93.9	88.4088
224	HXJPL000017CAC	HXJ000017CAC	chinese	53	2	thyroid	CAC		3	blood		PE125	23043439	91.76	86.4891
840	HXJPL000021CAC	HXJ000021CAC	chinese			thyroid	CAC		3	blood		PE150	33400323	95.5	90.5121
841	HXJPL000022CAC	HXJ000022CAC	chinese			thyroid	CAC		2	blood		PE150	31741064	94.55	89.3391
842	HXJPL000023CAC	HXJ000023CAC	chinese			thyroid	CAC		2	blood		PE150	30962171	95.03	90.0531
843	HXJPL000024CAC	HXJ000024CAC	chinese			thyroid	CAC		2	blood		PE150	32887297	94.92	89.4995
844	HXJPL000025CAC	HXJ000025CAC	chinese			thyroid	CAC		2	blood		PE150	32442437	95.98	90.8496
846	HXJPL000027CAC	HXJ000027CAC	chinese			thyroid	CAC		2	blood		PE150	34408483	96.2	90.9524
847	HXJPL000028CAC	HXJ000028CAC	chinese			thyroid	CAC		2	blood		PE150	35403766	95.21	89.9452
848	HXJPL000029CAC	HXJ000029CAC	chinese			thyroid	CAC		2	blood		PE150	34473727	94.97	90.0896
849	HXJPL000030CAC	HXJ000030CAC	chinese			thyroid	CAC		2	blood		PE150	29825014	94.42	89.5764
850	HXJPL000031CAC	HXJ000031CAC	chinese			thyroid	CAC		2	blood		PE150	38440443	95.6	90.7141
851	HXJPL000032CAC	HXJ000032CAC	chinese			thyroid	CAC		2	blood		PE150	31610947	95.14	90.3471
852	HXJPL000033CAC	HXJ000033CAC	chinese			thyroid	CAC		2	blood		PE150	39689170	96.81	91.855
853	HXJPL000034CAC	HXJ000034CAC	chinese			thyroid	CAC		2	blood		PE150	40496875	96.73	91.5494
854	HXJPL000035CAC	HXJ000035CAC	chinese			thyroid	CAC		2	blood		PE150	33433047	96.14	91.2623
855	HXJPL000166CAC	HXJ000166CAC	chinese	29	2	thyroid	CAC		2	blood		PE150	28170693	94.52	89.687
856	HXJPL000036CAC	HXJ000036CAC	chinese	51	2	thyroid	CAC		2	blood		PE150	34782773	94.95	90.0389
857	HXJPL000037CAC	HXJ000037CAC	chinese	42	2	thyroid	CAC		2	blood		PE150	30931304	95.26	90.4139
858	HXJPL000038CAC	HXJ000038CAC	chinese	36	1	thyroid	CAC		2	blood		PE150	38814550	94.18	89.4439
859	HXJPL000040CAC	HXJ000040CAC	chinese	31	2	thyroid	CAC		2	blood		PE150	28238349	91.02	86.6705
860	HXJPL000041CAC	HXJ000041CAC	chinese	52	2	thyroid	CAC		2	blood		PE150	25668520	88.98	84.6225
861	HXJPL000043CAC	HXJ000043CAC	chinese	59	1	thyroid	CAC		2	blood		PE150	30821055	94.88	90.01
864	HXJPL000046CAC	HXJ000046CAC	chinese	46	2	thyroid	CAC		2	blood		PE150	41329310	94.92	90.0837
865	HXJPL000047CAC	HXJ000047CAC	chinese	46	2	thyroid	CAC		2	blood		PE150	36470892	94.29	89.4745
867	HXJPL000049CAC	HXJ000049CAC	chinese	38	2	thyroid	CAC		2	blood		PE150	26842543	89.83	85.2509
868	HXJPL000050CAC	HXJ000050CAC	chinese	42	1	thyroid	CAC		2	blood		PE150	39933543	94.65	89.8665
869	HXJPL000051CAC	HXJ000051CAC	chinese	38	2	thyroid	CAC		2	blood		PE150	31323388	90.77	86.4429
870	HXJPL000052CAC	HXJ000052CAC	chinese	32	2	thyroid	CAC		2	blood		PE150	34303243	94.82	90.0777
871	HXJPL000053CAC	HXJ000053CAC	chinese	30	1	thyroid	CAC		2	blood		PE150	40152084	95.02	90.1619
872	HXJPL000054CAC	HXJ000054CAC	chinese	49	2	thyroid	CAC		2	blood		PE150	38656464	95.14	90.3764
873	HXJPL000055CAC	HXJ000055CAC	chinese	29	2	thyroid	CAC		2	blood		PE150	35082098	95.97	90.9484
874	HXJPL000056CAC	HXJ000056CAC	chinese	56	2	thyroid	CAC		2	blood		PE150	35434327	95.7	90.8838
875	HXJPL000057CAC	HXJ000057CAC	chinese	33	2	thyroid	CAC		2	blood		PE150	32803191	93.82	89.0644
877	HXJPL000059CAC	HXJ000059CAC	chinese	37	1	thyroid	CAC		2	blood		PE150	38122256	93.39	88.6338
878	HXJPL000060CAC	HXJ000060CAC	chinese	25	1	thyroid	CAC		2	blood		PE150	31544285	95.98	91.1285
879	HXJPL000061CAC	HXJ000061CAC	chinese	33	1	thyroid	CAC		2	blood		PE150	29500911	94.93	89.8792
880	HXJPL000062CAC	HXJ000062CAC	chinese	50	2	thyroid	CAC		2	blood		PE150	35928544	95.84	90.9994
1845	MACPL000025CAC	MAC000025CAC	american	67	1	colon	CAC			blood		PE38	31595939	95.7	87.7699
1846	MACPL000026CAC	MAC000026CAC	american	58	2	colon	CAC			blood		PE38	35267062	96.59	88.5267
1847	MACPL000027CAC	MAC000027CAC	american	56	1	colon	CAC			blood		PE38	25417987	95.4	87.2278
1848	MACPL000028CAC	MAC000028CAC	american	49	2	colon	CAC			blood		PE38	33272956	94.94	87.0196
1849	MACPL000029CAC	MAC000029CAC	american	77	1	colon	CAC			blood		PE38	34532895	95.87	87.861
1852	MAZPL000026HEA	MAZ000026HEA	american	38	2	healthy	HEA			blood		PE38	31974364	95.71	87.4159
1853	MAZPL000027HEA	MAZ000027HEA	american	23	2	healthy	HEA			blood		PE38	35092256	96.18	88.1508
1854	MAZPL000028HEA	MAZ000028HEA	american	20	1	healthy	HEA			blood		PE38	33296145	95.82	87.8329
1855	MAZPL000029HEA	MAZ000029HEA	american	25	1	healthy	HEA			blood		PE38	32875677	96.11	88.2383
1856	MAZPL000030HEA	MAZ000030HEA	american	62	1	healthy	HEA			blood		PE38	27357620	94.98	86.7486
1857	MAZPL000031HEA	MAZ000031HEA	american	31	2	healthy	HEA			blood		PE38	28523383	95.56	87.5952
Table S3. Summary of samples and the sequencing quality in 5hmC profiling .
status denotes both disease status and DNA source (CAC: cancer cfDNA; HEA: healthy cfDNA; NOR: benign cfDNA; TU: tumor gDNA; TI: adjacent tissue gDNA).
seq_mode denotes both sequencing mode (PE: paired-end; SE: single-end) and sequencing length (125, 150, 50 and 38 bases).
#read denotes the number of read pairs for paired-end sequencing and the number of reads for single-end sequencing.
%aligned denotes the percentage of reads aligned to reference genome.

## Sheet: TableS4
	colorectal cancer		gastric cancer
	plasma_cfDNA	tumor_gDNA	plasma_cfDNA	tumor_gDNA
promoter	133 (10274)	35 (2184)	49 (10850)	25 (4066)
genebody	2516 (15539)	1140 (14793)	1928 (15591)	505 (15183)
cgi	477 (14757)	42 (4312)	126 (15452)	17 (7315)
dnase	662 (66628)	30 (2871)	601 (79088)	39 (6324)
tfb	171 (23842)	17 (372)	93 (29406)	9 (887)
faire	666 (44166)	105 (5504)	333 (50973)	49 (10169)
H2az	1332 (43114)	238 (15360)	990 (45930)	31 (23403)
H3k27ac	3740 (61210)	572 (33977)	2517 (63938)	218 (44084)
H3k27me3	4505 (49389)	635 (37061)	4581 (51192)	400 (46532)
H3k36me3	3197 (37932)	658 (27748)	1859 (38883)	415 (31675)
H3k4me1	5647 (77868)	798 (46014)	3773 (81366)	288 (59493)
H3k4me2	3471 (64564)	549 (30932)	2073 (68048)	173 (41089)
H3k4me3	2171 (47690)	458 (22082)	1174 (50408)	147 (28297)
H3k79me2	2351 (24672)	662 (18263)	1348 (25274)	338 (20517)
H3k9ac	2918 (49946)	463 (27089)	1632 (51919)	174 (34176)
H3k9me1	156 (3970)	17 (1725)	65 (4079)	9 (2326)
H3k9me3	649 (16293)	42 (9318)	613 (17467)	16 (17704)
H4k20me1	1743 (25157)	375 (14746)	964 (26084)	212 (17783)
Table S4. Summary of differential 5hmC loci in colorectal and gastric cancer detected for each feature type.
The number of differential features detected at 5% FDR (the number of tested features) for each feature type was shown.
Due to the Poisson noise of counting data, genomic features with relatively smaller sizes, for example DNase I sensitivity peaks, had lower rates of significant calls at 5% FDR.

## Sheet: TableS5
id	baseMean	log2FoldChange	lfcSE	stat	pvalue	padj
SNTG2	577.047	0.696545	0.0945742	7.36506	1.77073e-13	1.78239e-09
SULF1	296.911	0.794983	0.10845	7.33043	2.29409e-13	1.78239e-09
PDE10A	765.601	0.596802	0.0853008	6.99644	2.6255e-12	1.35992e-08
RUNX1T1	199.824	0.752399	0.11056	6.80537	1.00787e-11	3.15131e-08
LDB2	770.98	0.721784	0.106075	6.8045	1.014e-11	3.15131e-08
PTPRB	199.596	0.667234	0.0985692	6.76919	1.29503e-11	3.3539e-08
RBMS3	767.481	0.732684	0.108649	6.74361	1.54496e-11	3.42959e-08
FBXL7	459.267	0.760143	0.114845	6.61884	3.62035e-11	7.01884e-08
ZEB1	471.935	0.424846	0.0643543	6.60168	4.06523e-11	7.01884e-08
PTPRM	1558.53	0.616879	0.0954235	6.46465	1.01533e-10	1.57772e-07
FAM171A1	565.517	0.436441	0.0687339	6.34971	2.15718e-10	3.04731e-07
CCDC85A	179.047	0.630514	0.0998325	6.31572	2.68911e-10	3.48218e-07
TLL1	180.512	0.73119	0.116651	6.26816	3.65328e-10	4.36679e-07
LRRC3B	63.9021	0.721547	0.115333	6.25622	3.94426e-10	4.37784e-07
MEOX2	94.4955	0.698006	0.113893	6.12863	8.86407e-10	9.18259e-07
TMC7	206.418	0.45761	0.0755626	6.05604	1.3951e-09	1.3549e-06
RFC3	204.197	0.360053	0.0596432	6.03678	1.5722e-09	1.43708e-06
PTPN14	528.9	0.505364	0.0839423	6.02038	1.7401e-09	1.50219e-06
DOCK9	985.401	0.451572	0.0751335	6.01026	1.85223e-09	1.51483e-06
CBLB	554.523	0.297836	0.0502102	5.93179	2.9965e-09	2.32813e-06
SIPA1L2	428.204	0.346913	0.0589042	5.88945	3.87479e-09	2.86716e-06
SYNE2	609.094	0.339591	0.0578063	5.87464	4.23766e-09	2.99314e-06
LIFR	237.745	0.637352	0.108812	5.85739	4.70205e-09	3.17674e-06
ELAVL2	77.1451	0.636221	0.109163	5.82817	5.60399e-09	3.62835e-06
EPB41L4A	425.707	0.52485	0.0904812	5.80065	6.6059e-09	3.86636e-06
NRP1	533.725	0.45361	0.0782395	5.79771	6.72267e-09	3.86636e-06
BNC2	512.789	0.599704	0.103502	5.79411	6.8684e-09	3.86636e-06
DDX60L	333.932	0.274087	0.0473239	5.79172	6.96687e-09	3.86636e-06
LRIG3	80.4243	0.627024	0.108672	5.76988	7.93274e-09	4.21463e-06
GNA14	685.158	0.279362	0.0484533	5.7656	8.13687e-09	4.21463e-06
AP3S1	241.551	0.29171	0.0508386	5.73797	9.58188e-09	4.803e-06
ADAMTSL1	427.342	0.60645	0.10626	5.70723	1.14829e-08	5.57605e-06
FILIP1	204.752	0.548014	0.0964143	5.68395	1.3162e-08	6.19769e-06
CCDC50	157.363	0.553911	0.0976725	5.67111	1.41876e-08	6.48416e-06
RHOJ	122.055	0.56989	0.100756	5.65615	1.54804e-08	6.5276e-06
CNTNAP3	72.0075	0.623935	0.110319	5.65576	1.55157e-08	6.5276e-06
FAT4	339.702	0.407824	0.0721116	5.65546	1.55429e-08	6.5276e-06
RASSF8	306.497	0.352695	0.0629634	5.60159	2.12392e-08	8.68517e-06
EXT1	1103.97	0.313475	0.0560434	5.59342	2.22635e-08	8.87059e-06
COL8A1	160.062	0.527037	0.0943473	5.58613	2.32183e-08	9.01975e-06
DKK2	201.676	0.559243	0.100428	5.56858	2.56823e-08	9.53683e-06
GULP1	268.153	0.548343	0.0985929	5.56169	2.67178e-08	9.53683e-06
ADAMTS9	268.49	0.514105	0.0924531	5.56071	2.6868e-08	9.53683e-06
OSMR	139.494	0.511207	0.0919466	5.55983	2.70044e-08	9.53683e-06
FAM155A	594.869	0.618429	0.111909	5.52618	3.27275e-08	1.11033e-05
PERP	46.0002	0.48616	0.0879859	5.52542	3.28691e-08	1.11033e-05
CDH11	124.902	0.641577	0.116429	5.51044	3.57939e-08	1.18341e-05
PDLIM3	66.8989	0.549114	0.099827	5.50066	3.78372e-08	1.21267e-05
WLS	390.369	0.335058	0.0609413	5.49804	3.84034e-08	1.21267e-05
CADPS2	467.296	0.593991	0.108092	5.49523	3.90202e-08	1.21267e-05
CEP112	634.888	0.421733	0.0768046	5.49098	3.997e-08	1.21688e-05
SLX4	334.572	-0.35008	0.0637937	-5.48769	4.07219e-08	1.21688e-05
TPO	267.223	0.534047	0.0975786	5.47299	4.42495e-08	1.29734e-05
ADGRL4	93.4936	0.634597	0.116687	5.43846	5.37439e-08	1.54653e-05
RDM1	63.2212	-0.418069	0.0770284	-5.42747	5.71576e-08	1.61486e-05
PLEKHG1	909.1	0.35878	0.066345	5.4078	6.38032e-08	1.77042e-05
NPNT	119.06	0.5026	0.0938582	5.35489	8.56096e-08	2.2936e-05
MEIS2	314.675	0.488007	0.091863	5.31234	1.08228e-07	2.85044e-05
NOVA2	134.386	0.452823	0.0856554	5.28657	1.24633e-07	3.22779e-05
NUAK1	263.732	0.56021	0.106055	5.28226	1.27603e-07	3.25052e-05
CREBRF	291.157	0.270621	0.0512984	5.27543	1.32446e-07	3.31948e-05
ERO1A	131.647	0.307496	0.0583526	5.26963	1.367e-07	3.37171e-05
FAM219A	157.797	0.283647	0.0538932	5.26313	1.41622e-07	3.42273e-05
WNT11	241.061	-0.36246	0.068894	-5.26113	1.43174e-07	3.42273e-05
CTD-2535L24.2	150.535	0.386296	0.073547	5.25238	1.5015e-07	3.49149e-05
IL33	55.5115	0.578515	0.110154	5.25189	1.50544e-07	3.49149e-05
CASC10	10.8296	0.61757	0.117857	5.23999	1.60589e-07	3.66971e-05
DOCK4	1112.72	0.380488	0.0726731	5.23561	1.64438e-07	3.7032e-05
CAP2	396.038	0.296612	0.0567148	5.22988	1.69616e-07	3.76523e-05
PCDH7	273.641	0.57523	0.111403	5.16352	2.42355e-07	5.21576e-05
SAMD12	670.371	0.384884	0.0745688	5.16146	2.45029e-07	5.21576e-05
TRPV3	227.765	-0.329705	0.0640061	-5.15116	2.58884e-07	5.43622e-05
RSPO3	73.5371	0.566112	0.110388	5.12839	2.92237e-07	6.05475e-05
P2RX6	89.6717	-0.33354	0.065118	-5.12209	3.02166e-07	6.17811e-05
MMP16	212.106	0.589361	0.115733	5.09241	3.5354e-07	7.13461e-05
LRIG1	646.736	0.380114	0.0747898	5.08243	3.7264e-07	7.36021e-05
ADGRL2	774.896	0.474358	0.0934147	5.07798	3.81476e-07	7.36021e-05
RP1L1	311.353	0.263231	0.0518679	5.07502	3.87451e-07	7.36021e-05
APOBEC3G	217.42	-0.286095	0.0563782	-5.07456	3.88402e-07	7.36021e-05
PTPRR	252.639	0.435411	0.0858885	5.0695	3.98871e-07	7.41066e-05
STIM2	503.891	0.266951	0.0526792	5.06748	4.03125e-07	7.41066e-05
PBX4	361.553	-0.351847	0.0694469	-5.06642	4.05371e-07	7.41066e-05
APBB2	1318.57	0.374747	0.0742541	5.04682	4.49213e-07	8.08076e-05
CALCRL	166.293	0.471435	0.0934374	5.04546	4.52427e-07	8.08076e-05
NOS1	389.451	0.355768	0.0705674	5.04153	4.61822e-07	8.15482e-05
POLR3K	79.6268	-0.33286	0.0662165	-5.02684	4.98623e-07	8.51441e-05
SNCAIP	191.854	0.515517	0.102629	5.02311	5.08404e-07	8.58706e-05
SLA2	278.5	-0.267472	0.0532955	-5.01866	5.20342e-07	8.69419e-05
TCP11L2	169.781	0.33871	0.0676883	5.00397	5.61601e-07	9.28375e-05
THSD7A	472.232	0.532409	0.106508	4.99876	5.77008e-07	9.43803e-05
HTRA1	195.25	0.362995	0.0728077	4.98566	6.17503e-07	9.99518e-05
TCF7L1	777.9	0.30916	0.0620551	4.98202	6.29228e-07	0.0001008
ZNF532	424.175	0.35785	0.0719544	4.97329	6.58256e-07	0.000103532
2016-09-10	172.072	0.354436	0.0712736	4.97289	6.59607e-07	0.000103532
TRDN	244.602	0.540352	0.108876	4.96302	6.94051e-07	0.000106751
RDH13	316.891	-0.282008	0.0568346	-4.96191	6.98045e-07	0.000106751
ATP8B1	703.98	0.298096	0.0600946	4.96045	7.03314e-07	0.000106751
DNAH9	360.62	0.432876	0.0872863	4.95927	7.07599e-07	0.000106751
SMOC2	242.082	0.412436	0.0832736	4.95278	7.31601e-07	0.000109311
NTN4	218.789	0.478302	0.0967899	4.94166	7.74615e-07	0.000114614
ACP2	89.5983	-0.343273	0.0694929	-4.93969	7.82474e-07	0.000114614
C9orf92	119.315	0.396825	0.0803612	4.93801	7.89222e-07	0.000114614
AC006538.4	154.019	-0.401398	0.0813452	-4.9345	8.03579e-07	0.000115619
SAMD5	291.508	0.455076	0.0923956	4.92531	8.42283e-07	0.000120076
ZNF253	41.453	0.413467	0.0840912	4.91689	8.79314e-07	0.000123357
CYYR1	295.732	0.460364	0.0936371	4.91647	8.81176e-07	0.000123357
ZNF91	119.935	0.436305	0.0887853	4.91416	8.91652e-07	0.000123709
MYH6	172.332	-0.408082	0.0831919	-4.90531	9.32818e-07	0.00012715
PARVA	310.529	0.402237	0.0820663	4.90137	9.51706e-07	0.000127787
EMCN	553.181	0.431306	0.0881032	4.89546	9.8075e-07	0.000130255
FBN2	210.798	0.467955	0.0957883	4.8853	1.03272e-06	0.000135995
TRIM40	59.2027	-0.44138	0.0904673	-4.87889	1.06682e-06	0.000139305
TMEM117	474.958	0.395189	0.0810547	4.87558	1.08489e-06	0.000140485
SULT1B1	137.876	0.357919	0.0734838	4.87072	1.11192e-06	0.000142795
SPRY4	75.6892	0.406079	0.0834162	4.86811	1.12671e-06	0.000143508
EPHA4	474.498	0.346623	0.0713426	4.85857	1.18239e-06	0.000148929
WWTR1	656.262	0.365393	0.0752436	4.85613	1.19701e-06	0.000148929
SH3D19	477.372	0.397895	0.0819395	4.85596	1.19802e-06	0.000148929
SLC8A1	798.153	0.4159	0.0856765	4.85431	1.20806e-06	0.000148985
SLC44A3	198.137	0.300493	0.0619859	4.84777	1.24859e-06	0.00015277
TUSC3	237.16	0.520353	0.107611	4.83551	1.32803e-06	0.000161221
CHAF1A	428.182	-0.274446	0.0570306	-4.81227	1.49228e-06	0.000177787
ARHGAP20	144.389	0.409494	0.0851092	4.81139	1.49881e-06	0.000177787
PDGFRL	204.116	0.286448	0.0596359	4.80328	1.5609e-06	0.000181006
BMPER	228.901	0.463293	0.096703	4.79089	1.66043e-06	0.000190646
TACR3	53.3726	0.540605	0.112895	4.78856	1.6798e-06	0.000190646
DCLK1	241.128	0.507239	0.10593	4.78844	1.68083e-06	0.000190646
MAGI1	1262.02	0.524496	0.109648	4.78346	1.72306e-06	0.000194019
PCDH17	86.2403	0.504987	0.105871	4.76982	1.84395e-06	0.000203214
LZIC	149.594	-0.336653	0.0707895	-4.75569	1.97768e-06	0.000213498
POSTN	24.3233	0.557597	0.11727	4.75481	1.98631e-06	0.000213498
TMCC3	351.374	0.354951	0.0746799	4.75296	2.00459e-06	0.000213498
MYOCD	48.7775	0.531606	0.111851	4.75282	2.00597e-06	0.000213498
SIGLEC12	48.0063	-0.379687	0.0799834	-4.74708	2.06377e-06	0.000217272
CNN3	102.551	0.459023	0.0967071	4.74653	2.06939e-06	0.000217272
RND3	79.1647	0.496254	0.104767	4.73676	2.17163e-06	0.000223477
CCDC134	186.091	-0.272823	0.0576742	-4.73041	2.24066e-06	0.000229063
TMTC1	630.142	0.450054	0.0952222	4.72635	2.28588e-06	0.000232159
CHN1	370.362	0.300707	0.0636469	4.72461	2.30554e-06	0.000232635
TACR1	307.379	0.344295	0.0729191	4.7216	2.33993e-06	0.000233602
ARHGAP28	170.995	0.516409	0.109382	4.72115	2.34519e-06	0.000233602
PREX2	401.411	0.427994	0.0909368	4.7065	2.52009e-06	0.000245447
MET	338.063	0.349419	0.0742568	4.70554	2.53193e-06	0.000245447
MCC	926.147	0.386842	0.0822255	4.70464	2.54308e-06	0.000245447
EBF3	559.163	0.407644	0.0868088	4.69588	2.65464e-06	0.000254633
LIPH	180.389	-0.323192	0.0689415	-4.68792	2.76003e-06	0.000262168
PTPRK	762.577	0.483974	0.103257	4.68706	2.77158e-06	0.000262168
GALNT18	1072.82	0.28916	0.0617051	4.68616	2.78381e-06	0.000262168
ADGRF5	261.093	0.313269	0.0669464	4.67939	2.87725e-06	0.000267722
PLPPR4	39.9698	0.53919	0.115294	4.67665	2.91593e-06	0.000269706
NXN	1099.35	0.305792	0.065463	4.67121	2.99424e-06	0.000272091
PDZRN3	238.123	0.42817	0.0917297	4.66774	3.04537e-06	0.000275128
NCALD	721.168	0.299469	0.0642975	4.65755	3.19989e-06	0.000282642
RFTN2	246.321	0.321407	0.0690183	4.65684	3.21107e-06	0.000282642
KLHL14	88.9683	0.486487	0.104477	4.65643	3.21747e-06	0.000282642
HEXIM2	127.315	-0.359885	0.0772901	-4.6563	3.21949e-06	0.000282642
HSPB8	74.0406	0.438336	0.0943698	4.64487	3.40289e-06	0.000297065
PLSCR4	127.164	0.327144	0.0706952	4.62753	3.70057e-06	0.000319462
OSTN	79.7455	0.458006	0.0990962	4.62183	3.80369e-06	0.000325343
IRS2	516.384	-0.269842	0.0583889	-4.62146	3.81057e-06	0.000325343
TRIB2	133.595	0.453352	0.0982546	4.61405	3.94897e-06	0.000335317
CASS4	496.182	-0.264602	0.0574596	-4.60501	4.12451e-06	0.000346959
CD59	186.691	0.273329	0.0593911	4.60219	4.18077e-06	0.000349274
PTCRA	103.67	-0.378007	0.0821928	-4.59902	4.24476e-06	0.000352724
TMEM243	70.7355	0.361014	0.0786208	4.59184	4.39356e-06	0.000363147
TEAD1	637.525	0.443926	0.0968413	4.58406	4.56038e-06	0.000374011
ARHGAP44	244.707	0.392608	0.0856572	4.58347	4.57314e-06	0.000374011
HAS2	51.1039	0.436281	0.0953127	4.57737	4.70869e-06	0.000381085
SNTB2	240.706	0.295337	0.0645564	4.57486	4.7654e-06	0.000382003
OSGEP	66.2878	-0.344806	0.075384	-4.57399	4.78521e-06	0.000382003
SEMA6D	597.725	0.427762	0.0935282	4.57362	4.79378e-06	0.000382003
CCDC127	246.979	-0.299916	0.065616	-4.57077	4.85941e-06	0.000385257
NEBL	489.757	0.369575	0.081057	4.55945	5.12887e-06	0.000398488
SERTAD4	26.5744	0.469708	0.103326	4.54588	5.47061e-06	0.000418758
LGMN	517.208	-0.309755	0.068335	-4.53289	5.81822e-06	0.000441021
KIF25	116.959	0.42182	0.0931252	4.5296	5.90953e-06	0.000445768
RAI14	434.389	0.478294	0.105647	4.52729	5.97459e-06	0.000448499
ARMC5	90.1799	-0.357118	0.0789542	-4.5231	6.09406e-06	0.000453089
PRSS23	350.898	0.264699	0.0586356	4.51431	6.35246e-06	0.000470052
PDE1A	274.872	0.434525	0.0964035	4.50736	6.56393e-06	0.000482234
GMPPA	65.9488	-0.388639	0.0862518	-4.50587	6.61019e-06	0.000482234
PXDN	361.895	0.32036	0.071183	4.50051	6.77919e-06	0.000492252
DLK1	111.066	-0.388331	0.0863574	-4.49679	6.8986e-06	0.000497481
C7	70.1401	0.467812	0.104044	4.49628	6.91524e-06	0.000497481
UTS2	56.777	-0.373501	0.0832199	-4.48812	7.18541e-06	0.000512833
CAMSAP2	293.695	0.301385	0.0671559	4.48785	7.19465e-06	0.000512833
RNF180	157.9	0.459493	0.102423	4.48623	7.24939e-06	0.000513121
NDRG4	187.118	0.315465	0.0703255	4.48578	7.26473e-06	0.000513121
PDE7B	676.25	0.29046	0.0648069	4.48192	7.39738e-06	0.000520126
CPXM1	79.0548	-0.361659	0.0807709	-4.47759	7.54912e-06	0.000528405
ZNF677	15.5776	0.520856	0.116389	4.47513	7.63634e-06	0.000532113
TUBA8	189.617	-0.303648	0.0678712	-4.47389	7.68094e-06	0.000532831
FGF9	55.6335	0.382749	0.0856003	4.47135	7.77277e-06	0.000536805
RNF222	55.5861	-0.355404	0.079645	-4.46235	8.10655e-06	0.000554924
DDX58	210.845	0.282525	0.0634008	4.45617	8.34369e-06	0.000567247
SASH1	944.632	0.338518	0.0759731	4.45576	8.35958e-06	0.000567247
STRA6	129.034	0.334969	0.0752463	4.45163	8.52213e-06	0.000575763
ZNF107	78.1541	0.400556	0.090047	4.4483	8.65511e-06	0.000579706
MFSD2B	212.991	-0.335201	0.0754172	-4.44463	8.8045e-06	0.000587181
CAMK2D	544.038	0.339725	0.0765312	4.43904	9.03622e-06	0.000599429
ABLIM2	750.25	0.264062	0.0595024	4.43785	9.08623e-06	0.000599429
FIBCD1	191.697	-0.274691	0.0619031	-4.43743	9.10389e-06	0.000599429
LAMC2	166.687	0.293144	0.0660951	4.43518	9.19942e-06	0.000603164
ITGA8	256.999	0.411827	0.0929257	4.43179	9.34537e-06	0.000607605
PTPRT	780.905	0.42577	0.0962205	4.42494	9.64699e-06	0.000619441
CENPJ	204.702	-0.304732	0.0689136	-4.42194	9.78179e-06	0.000623494
COL21A1	337.903	0.393777	0.0890546	4.42175	9.79036e-06	0.000623494
DNAJB13	83.489	-0.301367	0.0682954	-4.4127	1.02089e-05	0.000644863
CWH43	54.0321	0.460164	0.104407	4.40741	1.04616e-05	0.000652863
TJP1	564.036	0.42638	0.0969386	4.39846	1.09023e-05	0.000674945
GATA6	105.49	0.495824	0.112804	4.39544	1.10547e-05	0.000681661
STC1	17.0639	0.511037	0.116305	4.39392	1.11325e-05	0.000683749
TMEM99	14.4278	0.500693	0.114018	4.39134	1.12656e-05	0.000686391
GLTSCR2	122.577	-0.305543	0.0696161	-4.38897	1.13887e-05	0.000686391
PCSK5	1008.12	0.282371	0.0643387	4.38883	1.13964e-05	0.000686391
OR9Q1	116.314	0.416795	0.0950484	4.38508	1.15945e-05	0.000695157
MYH7	94.7538	-0.376019	0.0857633	-4.38438	1.16314e-05	0.000695157
USP53	140.065	0.333071	0.076027	4.38095	1.18161e-05	0.000703488
FSTL1	155.67	0.272025	0.0621172	4.37921	1.19108e-05	0.000706419
CLEC2L	209.938	-0.33661	0.0771706	-4.3619	1.28939e-05	0.000757084
MB21D2	271.177	0.308764	0.0707913	4.3616	1.29112e-05	0.000757084
CYB561A3	73.2478	-0.315812	0.07246	-4.35843	1.30998e-05	0.000765256
FRMD4A	1891.93	0.279602	0.0642148	4.35417	1.3357e-05	0.000777355
ENTHD2	164.629	-0.281636	0.064709	-4.35234	1.34691e-05	0.000780955
HEMGN	65.4917	-0.398832	0.0916542	-4.35149	1.35216e-05	0.000781083
KBTBD12	266.377	-0.281139	0.0646782	-4.34673	1.38179e-05	0.000792034
PLCXD3	132.056	0.515091	0.118506	4.34653	1.3831e-05	0.000792034
TGFBR3	779.273	0.354705	0.0816163	4.346	1.3864e-05	0.000792034
LMCD1	286.145	0.320703	0.0738153	4.34467	1.39487e-05	0.000793952
AIFM3	117.8	-0.267483	0.061632	-4.34001	1.42477e-05	0.000808012
WT1	136.922	-0.315616	0.0728802	-4.33061	1.48694e-05	0.0008402
RET	445.16	-0.286318	0.0661839	-4.3261	1.5177e-05	0.000851392
VAT1L	277.472	0.3099	0.0716582	4.3247	1.52737e-05	0.000853736
SAXO1	170.071	0.333115	0.0771434	4.31812	1.57361e-05	0.000873834
TPD52L1	230.441	0.298184	0.0690563	4.31799	1.57458e-05	0.000873834
CD84	235.454	-0.280937	0.0651339	-4.31323	1.6089e-05	0.000889703
PRKD1	482.215	0.409421	0.0949417	4.31234	1.61537e-05	0.000890116
SLFN14	78.073	-0.345508	0.0801669	-4.30986	1.6336e-05	0.000893822
ZNF737	31.5248	0.437538	0.101677	4.30319	1.68354e-05	0.000917914
SOX13	278.632	0.376492	0.0877222	4.29187	1.77177e-05	0.000958382
NELL2	196.892	0.489933	0.114169	4.2913	1.77627e-05	0.000958382
CAV1	105.491	0.380651	0.0887478	4.28913	1.79376e-05	0.000961146
KIAA1671	1274.2	0.275261	0.0642103	4.28686	1.81214e-05	0.00096766
FAM13C	116.533	0.47487	0.110824	4.28488	1.82834e-05	0.000970446
BDNF	288.596	-0.378051	0.0882576	-4.28349	1.83981e-05	0.000970446
PITPNM3	377.669	0.279436	0.0652363	4.28345	1.84017e-05	0.000970446
SPATA18	35.8007	0.453587	0.105899	4.28319	1.84234e-05	0.000970446
YAP1	198.174	0.466565	0.109047	4.27856	1.88103e-05	0.000987479
RBM18	77.1066	0.272251	0.0636568	4.27687	1.89543e-05	0.000991686
NMNAT2	358.362	0.308326	0.0721348	4.2743	1.91739e-05	0.000999809
RAB27B	733.743	-0.305846	0.0715946	-4.27192	1.93796e-05	0.00100716
RSPH1	194.857	-0.29792	0.0697761	-4.26966	1.95767e-05	0.00101401
RAPGEF5	625.991	0.264562	0.0621939	4.25382	2.10158e-05	0.00108134
THSD1	98.5771	0.383212	0.0903627	4.24082	2.22707e-05	0.0011343
ST6GAL2	395.462	-0.378128	0.0891779	-4.24015	2.23371e-05	0.0011343
DPYSL3	282.983	0.360511	0.0850548	4.23857	2.24951e-05	0.00113692
SMR3B	10.3041	0.500717	0.118159	4.23765	2.25869e-05	0.00113692
SLFN5	98.9882	0.399321	0.0943061	4.23431	2.29253e-05	0.00114915
DOK3	135.476	-0.324164	0.0766852	-4.22721	2.3661e-05	0.00117842
GIMAP8	107.948	0.369677	0.0875771	4.22116	2.43051e-05	0.00120094
PTGDR2	55.2385	-0.342466	0.0811516	-4.22008	2.4422e-05	0.00120094
MYO6	230.481	0.362381	0.0858708	4.22007	2.44223e-05	0.00120094
RGS7BP	108.292	0.438058	0.10387	4.21739	2.4715e-05	0.00120391
IQCJ-SCHIP1	657.726	0.308484	0.0732172	4.21328	2.51689e-05	0.00121709
WTIP	99.3579	0.377495	0.0896075	4.21276	2.52267e-05	0.00121709
FGF14	466.11	0.450271	0.106899	4.21212	2.5299e-05	0.00121709
GPM6A	230.252	0.477608	0.113412	4.21127	2.53933e-05	0.00121786
MLC1	301.35	-0.297795	0.0707625	-4.20837	2.57222e-05	0.00122139
RAPGEF4	714.663	0.297648	0.0707363	4.20785	2.57814e-05	0.00122139
HOXD3	27.8233	0.481242	0.114525	4.20207	2.6448e-05	0.00124283
SYT1	467.414	0.398743	0.0949123	4.20117	2.65538e-05	0.00124283
CRYBG3	189.188	0.379765	0.0904325	4.19944	2.67581e-05	0.00124673
RAPH1	271.998	0.343475	0.0818642	4.19567	2.72068e-05	0.00126199
ZNF626	54.7913	0.410626	0.0978886	4.19483	2.7308e-05	0.00126291
EVPLL	84.9782	-0.327248	0.0781288	-4.18857	2.80712e-05	0.00129436
PTPRN	83.2286	-0.274833	0.0656485	-4.18644	2.83367e-05	0.00130274
THEMIS	123.143	0.48737	0.116699	4.17629	2.96302e-05	0.00135022
ZNF506	101.449	0.354458	0.084921	4.17397	2.99338e-05	0.00136006
COL5A2	148.68	0.344816	0.0826389	4.17256	3.01193e-05	0.0013645
APOL6	97.5245	0.269353	0.0645914	4.17011	3.04458e-05	0.0013713
RGMB	60.0366	0.372228	0.0893027	4.16816	3.07073e-05	0.0013751
YIPF7	47.5357	0.404793	0.097203	4.1644	3.12167e-05	0.0013899
NR3C2	759.093	0.367968	0.0884005	4.16251	3.14773e-05	0.00139573
THSD4	1347.24	0.36368	0.0873944	4.16136	3.16352e-05	0.00139573
SLC13A1	39.6784	0.484759	0.116523	4.1602	3.17967e-05	0.00139573
RAMP1	626.99	-0.275544	0.0663294	-4.15418	3.26461e-05	0.00142496
TRIP13	146.149	-0.284975	0.0686421	-4.1516	3.30154e-05	0.00143705
FRMD1	74.2667	0.397656	0.0958825	4.14733	3.36377e-05	0.0014539
LVRN	73.5064	0.412149	0.0993772	4.14732	3.36385e-05	0.0014539
YIF1B	162.453	-0.287384	0.0693561	-4.14361	3.41882e-05	0.00146754
FADS2	424.13	-0.265432	0.0641223	-4.13946	3.48127e-05	0.00149023
NAV3	315.203	0.376151	0.0909142	4.13743	3.51221e-05	0.00149427
RASSF9	48.3788	0.441296	0.106806	4.13173	3.60037e-05	0.00151629
LAP3	138.379	0.329952	0.0798795	4.13062	3.61791e-05	0.00151629
GCSAML	252.447	-0.32823	0.0795585	-4.12564	3.69701e-05	0.00154016
PLEKHA1	181.015	0.281846	0.0683891	4.12121	3.76887e-05	0.0015659
KITLG	147.895	0.36223	0.0879329	4.1194	3.79863e-05	0.00157405
EGLN1	267.658	0.294506	0.07153	4.11723	3.83446e-05	0.00158467
OXA1L	19.4109	0.439579	0.106854	4.11381	3.89174e-05	0.00160148
COL1A2	34.7943	0.412494	0.100289	4.11307	3.90429e-05	0.00160148
FST	13.8145	0.466989	0.11356	4.11226	3.91805e-05	0.00160148
EFEMP1	51.0235	0.449934	0.109438	4.11131	3.93426e-05	0.00160148
RBPMS2	503.966	-0.335985	0.0817254	-4.11115	3.93696e-05	0.00160148
APBA2	1801.29	-0.321577	0.0784147	-4.10098	4.11413e-05	0.0016506
PDCD4	74.961	0.338098	0.0824793	4.09919	4.14606e-05	0.0016506
COLEC10	81.1555	0.4323	0.105461	4.09915	4.14668e-05	0.0016506
CCDC27	114.73	-0.299972	0.0731814	-4.09903	4.1489e-05	0.0016506
RIT2	197.841	0.457352	0.111582	4.09878	4.15333e-05	0.0016506
NPIPB6	16.7331	-0.461905	0.112901	-4.09124	4.2908e-05	0.00168797
A2M	148.674	0.3294	0.0805289	4.09045	4.30539e-05	0.00168943
FREM2	147.734	0.415395	0.101663	4.08602	4.38842e-05	0.00171336
LYPD6	147.715	0.379782	0.0931001	4.07929	4.51744e-05	0.00174618
IL15	172.064	0.310135	0.0760529	4.07788	4.54483e-05	0.0017492
PHLDA3	26.1391	0.46631	0.114397	4.07624	4.577e-05	0.00175411
GJA1	26.2582	0.436112	0.107007	4.07554	4.59083e-05	0.00175411
HS3ST1	72.5685	0.396051	0.0971944	4.07484	4.60468e-05	0.00175411
MLLT4	387.1	0.337335	0.0827888	4.07464	4.60859e-05	0.00175411
GABRG3	323.806	0.430543	0.10573	4.07211	4.65883e-05	0.0017657
ADAMTS18	149.647	0.453348	0.111545	4.06426	4.81854e-05	0.0018162
IL25	26.5283	-0.407006	0.100153	-4.06384	4.82716e-05	0.0018162
LOXL3	108.316	-0.284433	0.0700332	-4.06141	4.87779e-05	0.00182641
SATB2	166.359	0.373366	0.0920965	4.05407	5.03336e-05	0.00188013
ITGA2B	212.093	-0.346951	0.0856453	-4.05102	5.09951e-05	0.00189572
NME3	20.102	-0.417821	0.103232	-4.04739	5.17927e-05	0.00191011
GRIN2A	322.435	0.390761	0.0965564	4.04697	5.18839e-05	0.00191011
MSANTD3	107.304	-0.278535	0.0688392	-4.04617	5.20626e-05	0.00191011
BBS9	641.592	0.26344	0.0651304	4.04481	5.23654e-05	0.00191011
TEX29	158.483	-0.273646	0.0677169	-4.04102	5.32183e-05	0.00193215
DDX60	186.267	0.264313	0.0654219	4.04013	5.34222e-05	0.00193389
ZNF714	100.081	-0.352052	0.0871475	-4.03972	5.35153e-05	0.00193389
TMEM178B	399.301	0.356869	0.0884214	4.03601	5.4369e-05	0.00194527
TUBB4A	43.2601	-0.32607	0.0808808	-4.03149	5.54244e-05	0.0019663
HRH1	612.203	0.279851	0.0694604	4.02893	5.60323e-05	0.0019759
R3HCC1	90.4185	0.271889	0.0674874	4.02874	5.60764e-05	0.0019759
CTB-102L5.4	128.874	-0.312983	0.0778002	-4.02291	5.74831e-05	0.00202088
FN3K	149.367	-0.30314	0.0754139	-4.01968	5.82773e-05	0.00203499
PPP1R16B	528.539	0.300674	0.0748391	4.01761	5.8792e-05	0.00203574
NCKAP5	689.72	0.428225	0.106623	4.01627	5.91272e-05	0.00204173
IL1R1	493.683	0.278553	0.0693735	4.01527	5.93773e-05	0.00204582
PSRC1	55.2853	-0.313261	0.0780883	-4.01162	6.03032e-05	0.00206376
NR5A1	199.983	-0.265288	0.0662494	-4.00438	6.21803e-05	0.00210048
ZNF331	135.61	0.267919	0.0669549	4.00148	6.29467e-05	0.00211716
TSPAN12	166.136	0.288795	0.0722112	3.99931	6.35265e-05	0.00212928
SPAG4	33.5071	0.37821	0.0948389	3.98793	6.66536e-05	0.0022131
OVOS2	243.039	-0.292344	0.0735472	-3.97491	7.04056e-05	0.00233269
ZNF732	21.1893	0.465174	0.117044	3.97436	7.05686e-05	0.00233312
ERBB4	535.236	0.444232	0.111797	3.97357	7.08048e-05	0.00233596
CPXM2	529.476	0.342318	0.0862026	3.97109	7.15449e-05	0.00235537
EPHA3	211.625	0.430059	0.10835	3.96917	7.21239e-05	0.00236442
FAM106A	14.7489	-0.461256	0.116242	-3.96806	7.24606e-05	0.00237045
ZFAND2B	83.0576	-0.27137	0.0684	-3.9674	7.26602e-05	0.00237199
GAP43	119.131	0.336708	0.0850192	3.96038	7.48314e-05	0.00241056
CSF1R	447.732	-0.268321	0.0677529	-3.96028	7.48614e-05	0.00241056
CASP5	52.7955	0.331628	0.0837409	3.96017	7.48954e-05	0.00241056
PRTFDC1	566.227	-0.275167	0.0695238	-3.95788	7.56177e-05	0.00242751
DUSP22	1151.37	-0.32182	0.0814042	-3.95336	7.70614e-05	0.00245884
FAM160A1	256.7	0.324903	0.0823892	3.94351	8.02968e-05	0.0025187
GSDMA	100.17	-0.339297	0.0860396	-3.94349	8.03031e-05	0.0025187
CNTNAP3B	65.0865	0.462418	0.117271	3.94317	8.04106e-05	0.0025187
DNAH6	284.667	0.370629	0.0940004	3.94284	8.05217e-05	0.0025187
CACNA1I	639.073	-0.277062	0.0702717	-3.94273	8.0558e-05	0.0025187
CACNA2D1	412.37	0.380161	0.0964525	3.94143	8.09965e-05	0.00252225
SERINC1	103.671	0.294197	0.0747071	3.93801	8.21606e-05	0.00254829
ARHGAP29	273.308	0.340902	0.0866576	3.9339	8.35786e-05	0.00257967
SEMA6A	513.175	0.263361	0.0670307	3.92896	8.53136e-05	0.00260351
KCNE3	130.883	-0.267599	0.0681099	-3.92893	8.53262e-05	0.00260351
SWI5	119.117	-0.287915	0.0733754	-3.92386	8.71419e-05	0.00263443
SEMA3A	359.267	0.386314	0.0984996	3.92199	8.7822e-05	0.00264984
TMTC2	564.182	0.366061	0.0934501	3.91718	8.95902e-05	0.00267885
NRN1	26.4792	0.429848	0.109759	3.91631	8.99158e-05	0.00267885
ZNF71	59.0582	0.337204	0.0861193	3.91555	9.01981e-05	0.00267885
NRG3	555.686	0.441866	0.11288	3.91447	9.06019e-05	0.00267885
TREML2	85.8916	-0.28983	0.0740438	-3.91431	9.06638e-05	0.00267885
HMGCLL1	62.9127	0.453573	0.115877	3.91427	9.06799e-05	0.00267885
SPATA6	157.531	0.342111	0.0874146	3.91366	9.09086e-05	0.00268051
EBF2	155.962	0.389189	0.0996624	3.90507	9.41975e-05	0.00275138
GALNT3	74.8685	0.337648	0.0866207	3.89801	9.6986e-05	0.00281169
TACC2	700.646	0.310105	0.0796074	3.89543	9.80259e-05	0.00282298
TRIML1	11.9767	0.460712	0.118279	3.89512	9.81521e-05	0.00282298
ZMYND12	118.424	-0.279408	0.071739	-3.89479	9.82839e-05	0.00282298
PXDNL	271.447	0.4148	0.106661	3.88897	0.00010067	0.00287321
KIAA0355	474.55	0.273918	0.0704559	3.88779	0.000101161	0.00287902
SLC7A13	104.34	0.408346	0.105109	3.88498	0.000102339	0.00290192
OR7A5	92.4574	-0.296698	0.0763939	-3.88379	0.000102839	0.00291078
TNFRSF10A	146.15	0.310169	0.0799484	3.87962	0.000104621	0.00294511
EMP2	192.406	0.304824	0.0786358	3.8764	0.000106014	0.00296406
VWC2L	87.9187	0.416341	0.10752	3.87222	0.000107848	0.0030087
SUPT20H	115.574	0.29796	0.0769855	3.87034	0.000108684	0.00302118
LRRC52	22.7272	0.40804	0.105469	3.86882	0.000109363	0.00302954
CNTNAP5	490.713	0.427247	0.110434	3.8688	0.000109374	0.00302954
MALL	87.0014	0.31104	0.0804397	3.86674	0.000110299	0.00304428
TRPM6	308.582	0.293042	0.0758027	3.86586	0.000110699	0.00304452
FLRT2	178.754	0.420763	0.108915	3.86322	0.000111903	0.00307218
ARSJ	86.6472	0.396867	0.102784	3.86118	0.00011284	0.003087
SRC	880.429	-0.2772	0.0718109	-3.86014	0.000113322	0.00309475
RNF183	54.3056	-0.339984	0.0881763	-3.85573	0.000115386	0.00314008
TNFRSF10D	141.826	0.2919	0.0757157	3.85521	0.000115632	0.00314126
GP6	283.025	-0.331244	0.085964	-3.85328	0.000116545	0.00316054
SGCE	72.7336	0.361712	0.0940351	3.84656	0.000119786	0.00322033
CCDC141	225.995	0.357954	0.0930785	3.84572	0.000120197	0.00322582
PLPP7	261.949	-0.30199	0.0786051	-3.84186	0.000122104	0.00326569
LRP2BP	87.0022	0.300656	0.0783902	3.83537	0.000125374	0.00333594
OVCH1	106.649	0.343529	0.0896021	3.83394	0.000126108	0.00334973
DSG4	53.7311	0.367665	0.0961871	3.8224	0.00013216	0.00348074
OCSTAMP	96.3316	-0.316032	0.0829413	-3.81031	0.000138794	0.00360513
PRKAR2B	764.616	-0.30318	0.0796091	-3.80836	0.000139889	0.00362289
MGAT4A	516.751	0.265991	0.069905	3.80503	0.000141786	0.00365982
TMC1	374.516	0.311137	0.0818345	3.80203	0.000143518	0.00368456
WFIKKN2	92.3219	-0.316167	0.083164	-3.80172	0.000143693	0.00368456
KCTD16	246.698	0.354184	0.0932647	3.79762	0.000146089	0.00373984
PRKCQ	1188.37	-0.264809	0.069817	-3.7929	0.0001489	0.00379927
NPSR1	141.089	0.377252	0.0995598	3.7892	0.000151133	0.00382051
PARM1	122.24	0.381148	0.100597	3.78888	0.000151328	0.00382051
SOX5	405.261	0.428959	0.113233	3.78829	0.00015169	0.00382051
PTHLH	22.7439	0.378078	0.0998876	3.78504	0.000153686	0.00384509
LRRC55	19.0904	0.415223	0.109712	3.78467	0.000153912	0.00384509
ADAMTS6	295.495	0.311454	0.0824106	3.77929	0.000157274	0.00391648
BRSK1	242.099	-0.269186	0.0713128	-3.77472	0.000160186	0.00396883
MARK1	111.288	0.366506	0.0971032	3.77439	0.000160398	0.00396883
FEZF1	10.623	0.450029	0.119329	3.77132	0.000162385	0.00400568
HS3ST3A1	132.13	0.323393	0.0857513	3.77129	0.000162403	0.00400568
CAPN14	297.571	-0.278566	0.0739158	-3.7687	0.0001641	0.00403474
ZBTB49	195.559	-0.270804	0.0719374	-3.76443	0.000166928	0.00408488
TNNT3	243.424	-0.268855	0.0714503	-3.76282	0.000168008	0.00409994
TAS2R1	42.0178	0.431775	0.114808	3.76086	0.000169331	0.00411982
KSR2	548.812	0.320361	0.0851858	3.76073	0.000169417	0.00411982
LRRC1	282.813	0.313324	0.0833275	3.76015	0.000169814	0.0041203
ZNF728	11.1878	0.446792	0.11883	3.75992	0.000169967	0.0041203
TGFBR1	182.535	0.275322	0.0733092	3.75562	0.00017291	0.00416609
PLCE1	317.91	0.3748	0.0997976	3.7556	0.000172928	0.00416609
CLVS2	35.2792	0.43556	0.116036	3.75366	0.000174268	0.00419188
TTC23L	78.5044	0.318306	0.0848164	3.75288	0.000174814	0.00419204
ZNF680	90.6936	0.305647	0.0817047	3.74087	0.000183382	0.00438396
UBE2C	38.6966	-0.360311	0.096376	-3.7386	0.000185047	0.00439927
RGS6	2462.14	-0.279998	0.0749064	-3.73797	0.000185514	0.00439927
FAM46A	262.195	0.336407	0.0900276	3.73672	0.00018644	0.00439927
ROBO1	696.901	0.406523	0.108804	3.73629	0.000186754	0.00439927
ZNF98	63.0368	0.43784	0.11726	3.73391	0.000188527	0.00442527
FZD6	71.8344	0.317804	0.085133	3.73303	0.000189187	0.00443406
SGCD	482.589	0.42257	0.113211	3.73258	0.000189526	0.0044353
RAB2B	47.7491	0.331725	0.0889689	3.72855	0.000192583	0.00449331
CABP5	54.4262	-0.365369	0.0980457	-3.72652	0.000194141	0.00451611
MAL2	79.9931	0.364185	0.097783	3.72443	0.000195761	0.00454019
CHSY3	256.491	0.344028	0.0923852	3.72384	0.000196215	0.00454394
SLC35F1	262.829	0.368796	0.0991621	3.71912	0.000199918	0.00461594
ZNF823	48.0117	0.328161	0.0882542	3.71836	0.000200521	0.004623
SEC14L5	462.839	-0.321425	0.0865156	-3.71522	0.000203023	0.00464621
NOVA1	69.4611	0.438089	0.117977	3.71334	0.000204545	0.00466084
KIAA1328	378.347	0.297701	0.0801851	3.71267	0.000205082	0.00466585
RGS5	138.068	0.344501	0.0928352	3.71089	0.00020653	0.00467823
ADAMTS1	42.8156	0.340837	0.0918622	3.71031	0.000207009	0.00467858
UNC5D	283.498	0.414711	0.111855	3.70758	0.000209247	0.00471231
C8orf34	299.826	0.370055	0.0998272	3.70696	0.000209765	0.00471497
FMN2	279.818	0.364787	0.0987127	3.69544	0.000219506	0.00487969
FAM198B	83.5723	0.379182	0.102797	3.68864	0.000225456	0.0049693
NOX4	88.1997	0.423408	0.114863	3.68619	0.000227633	0.00499457
PPP4R4	179.377	0.263885	0.0715927	3.68592	0.000227877	0.00499457
HHIP	81.4785	0.384232	0.10433	3.68285	0.000230643	0.00504784
HRASLS	74.4599	-0.312603	0.0849303	-3.6807	0.000232592	0.0050762
PCDH1	127.085	0.331453	0.0902587	3.67226	0.000240418	0.00519591
CLEC19A	31.8681	0.362072	0.0986188	3.67144	0.000241192	0.0052054
MTUS1	451.349	0.301703	0.0822353	3.66878	0.000243713	0.00524051
TBC1D10A	199.521	0.267242	0.0728568	3.66804	0.00024442	0.00524592
UNC5C	366.601	0.314936	0.0859388	3.66466	0.00024767	0.00530833
GRM2	56.5361	-0.315662	0.0863503	-3.6556	0.000256584	0.00545425
RBL2	225.639	0.27903	0.0763653	3.65388	0.000258306	0.00546175
DBNDD1	117.282	-0.266816	0.0730473	-3.65264	0.000259553	0.00547246
DDR2	237.807	0.289559	0.0793068	3.65113	0.000261092	0.00549078
CCDC154	144.641	-0.272535	0.0746447	-3.65109	0.000261129	0.00549078
SLC6A15	26.5431	0.421127	0.115383	3.64983	0.000262411	0.00551028
CYP4B1	56.7758	0.390766	0.10721	3.64487	0.000267529	0.00559507
SLC9A3	497.172	-0.290869	0.0798355	-3.64335	0.000269112	0.00559975
GPR26	36.5517	0.369882	0.101525	3.64327	0.000269195	0.00559975
NEK10	241.178	0.318055	0.0873389	3.64162	0.00027093	0.00562831
WBSCR17	372.349	0.382398	0.10515	3.6367	0.00027615	0.00570624
TRABD2B	671.587	0.279008	0.0767793	3.6339	0.000279174	0.0057458
TNFRSF10B	213.384	0.274483	0.0756496	3.62835	0.000285238	0.00583199
ADAMTS5	65.76	0.37189	0.102695	3.62132	0.000293104	0.00593812
CCDC86	63.5546	-0.274071	0.0757204	-3.61951	0.000295159	0.00597198
CAMK4	187.12	0.40337	0.111513	3.61724	0.000297763	0.00601152
FUT9	73.6749	0.430699	0.119072	3.61713	0.000297887	0.00601152
ZNF470	20.8895	0.371468	0.102745	3.61544	0.000299839	0.00603523
AURKC	17.3714	-0.393315	0.10882	-3.61436	0.000301092	0.006037
ABI3BP	322.952	0.271897	0.075284	3.61162	0.000304291	0.00607761
SPTLC3	272.445	0.277395	0.0768287	3.61056	0.000305537	0.00609201
CTD-2501B8.1	57.6636	0.272712	0.07554	3.61016	0.000306005	0.00609201
KIAA1217	1383.72	0.29286	0.0811385	3.60939	0.00030692	0.00609877
CPA4	110.871	-0.265859	0.0737008	-3.60727	0.000309438	0.00610973
GORAB	45.656	0.296391	0.0822589	3.60315	0.000314385	0.00619954
S100A11	70.2159	0.29617	0.0822087	3.60266	0.000314981	0.00620341
BAIAP2L1	336.48	0.285283	0.079268	3.59897	0.000319477	0.00627399
CD300LD	39.3224	-0.30961	0.0860332	-3.59873	0.000319776	0.00627399
SORBS2	985.765	0.315772	0.0877898	3.59691	0.000322017	0.00630204
FAM200A	46.1133	0.291377	0.0810472	3.59515	0.000324207	0.00633575
PVRL3	181.125	0.359058	0.0998807	3.59487	0.000324555	0.00633575
OLFM1	116.341	0.333962	0.0929137	3.59433	0.00032523	0.00634097
RADIL	796.269	-0.278978	0.0777813	-3.5867	0.000334894	0.00649677
PRRX1	61.1616	0.357352	0.0996732	3.58523	0.000336777	0.00651768
PCDH15	840.428	0.40647	0.113381	3.58501	0.00033707	0.00651768
ADAM20	11.278	0.423485	0.118131	3.58488	0.00033723	0.00651768
CPE	169.667	0.332254	0.0927209	3.58338	0.00033918	0.00654723
C2CD4D	10.5219	0.421261	0.117589	3.5825	0.000340317	0.0065598
ANK2	426.396	0.336182	0.0938524	3.58203	0.000340932	0.0065598
ZNF454	21.5086	0.406451	0.1135	3.58105	0.000342219	0.00656087
CDO1	22.124	0.402082	0.112285	3.58089	0.00034242	0.00656087
DCC	526.729	0.410496	0.114679	3.57951	0.000344242	0.00657786
SHISA6	190.075	0.394971	0.110352	3.57918	0.000344673	0.00657786
FBXO24	66.7346	-0.275071	0.0769348	-3.57538	0.000349721	0.00665969
TCP10L	47.4159	-0.296449	0.0829442	-3.57407	0.000351472	0.00667669
BOLA3	59.7752	-0.267562	0.0748857	-3.57294	0.000352993	0.00669739
KCNU1	71.6536	0.417256	0.116924	3.5686	0.000358892	0.00677111
ZNF683	73.9518	-0.310908	0.0871371	-3.56803	0.000359674	0.00677111
DAPK3	253.065	-0.285073	0.0799798	-3.56431	0.000364821	0.00684657
UCN3	40.6852	-0.323034	0.090669	-3.56278	0.000366948	0.00686023
PDE3A	1420.77	-0.274089	0.076933	-3.5627	0.000367062	0.00686023
PIGO	50.2141	-0.323206	0.0907271	-3.5624	0.000367483	0.00686023
C12orf50	33.865	0.371302	0.104252	3.56157	0.00036864	0.00686023
HOXA1	10.7686	0.412499	0.115975	3.55681	0.000375388	0.00693628
SLC24A3	3477.56	-0.282626	0.0795921	-3.55093	0.000383871	0.00702912
KCNC2	77.915	0.406299	0.114485	3.54894	0.000386778	0.00706762
NMUR2	21.9884	0.415242	0.117011	3.54875	0.000387061	0.00706762
STXBP2	92.5526	-0.28134	0.079354	-3.54538	0.000392042	0.00714178
SPINK5	106.224	0.316513	0.0892825	3.54507	0.000392502	0.0071418
SLC25A21	267.483	0.383758	0.10833	3.5425	0.000396349	0.00719493
CHORDC1	57.138	0.267982	0.0757098	3.53959	0.000400751	0.00726637
MFRP	26.8179	0.346618	0.0981948	3.5299	0.000415723	0.00748424
PLAC9	52.0996	0.27825	0.0788326	3.52963	0.000416139	0.00748424
NALCN	201.498	0.383787	0.108805	3.5273	0.000419825	0.00753309
LYL1	13.951	0.420991	0.119363	3.52697	0.000420352	0.00753385
TINAG	33.8225	0.42019	0.119153	3.52649	0.000421111	0.00753875
TBC1D12	147.654	0.33568	0.0953533	3.52038	0.000430923	0.00769084
KCNK2	119.034	0.39752	0.112923	3.52028	0.000431091	0.00769084
KL	141.678	0.296218	0.0841754	3.51906	0.00043308	0.0077022
PGR	47.2256	0.415028	0.117976	3.51791	0.000434953	0.00772427
GDF2	35.0042	-0.366759	0.10427	-3.51739	0.000435807	0.0077306
EDNRB	41.2247	0.360528	0.102521	3.51663	0.000437063	0.0077354
CTD-2135J3.4	99.601	0.27715	0.0788236	3.51608	0.000437973	0.00774251
LRRC45	75.3029	-0.270262	0.0769594	-3.51175	0.000445159	0.00783388
ALG10B	23.8774	0.363901	0.103646	3.51098	0.000446459	0.00784787
MED30	42.7535	0.320729	0.0914119	3.50861	0.00045045	0.00790909
PPFIA2	209.362	0.399873	0.113984	3.50814	0.000451259	0.00791436
MTX2	125.179	0.270338	0.0770906	3.50675	0.000453614	0.00794669
ZCWPW2	122.288	0.369292	0.105327	3.50615	0.000454646	0.00795579
ZNF35	12.5055	0.388913	0.110945	3.50547	0.000455799	0.007967
FSIP2	41.575	0.387196	0.110484	3.50453	0.00045741	0.00798617
TREM2	45.8429	-0.332864	0.0950391	-3.50238	0.000461115	0.00802555
PPIC	21.3967	0.375504	0.107274	3.50042	0.000464526	0.00806511
RNF146	51.561	0.296799	0.0848782	3.49676	0.000470937	0.00814894
GAL	64.9917	-0.298887	0.0854893	-3.49619	0.000471948	0.00814894
SPATA7	108.902	0.270208	0.0774222	3.49006	0.000482912	0.0082734
SPATA31D3	21.9064	0.407397	0.116804	3.48787	0.000486882	0.00831864
SELENBP1	67.0592	-0.296024	0.0849123	-3.48622	0.00048989	0.00835609
MAGI2	1122.27	0.302699	0.08695	3.4813	0.000498993	0.00849273
C12orf40	79.6453	0.351284	0.100974	3.47894	0.000503395	0.0085117
ECEL1	34.6616	-0.303502	0.087307	-3.47626	0.000508464	0.00858808
BTBD17	31.1644	-0.311363	0.0897008	-3.47113	0.000518268	0.00865836
SFRP1	80.4003	0.298737	0.0860648	3.47107	0.000518391	0.00865836
C10orf128	179.522	0.272703	0.0785783	3.47046	0.000519568	0.00865836
EYA4	198.773	0.35036	0.101018	3.4683	0.000523758	0.00868588
ADCY6	253.361	-0.268254	0.0774572	-3.46326	0.000533673	0.00880333
HSD17B2	124.29	0.335785	0.097028	3.4607	0.000538769	0.00885919
SPDYC	40.4993	-0.317964	0.0919215	-3.45908	0.000542022	0.00887391
FAT3	417.285	0.326163	0.0942986	3.45883	0.00054252	0.00887391
DNER	285.431	0.333135	0.0963515	3.45749	0.000545227	0.00890881
XKR3	63.1986	-0.29451	0.0853144	-3.45205	0.000556336	0.00906175
UBFD1	47.1418	0.275656	0.0799168	3.44929	0.000562056	0.00913576
MMP20	222.234	-0.274232	0.0795757	-3.44618	0.000568565	0.00919348
ETV1	115.07	0.337404	0.0979572	3.4444	0.000572325	0.00924466
OFCC1	411.371	0.362903	0.105438	3.44185	0.000577755	0.00926542
KCNH7	260.553	0.385945	0.112135	3.44178	0.000577901	0.00926542
TRIM58	95.6712	-0.304969	0.088637	-3.44065	0.000580328	0.00926542
PDE6G	83.6178	-0.267751	0.0778276	-3.44031	0.00058105	0.00926542
TSHZ3	264.332	0.306507	0.0890976	3.44012	0.000581457	0.00926542
IL1A	27.9807	-0.343805	0.100053	-3.43622	0.000589888	0.00934516
SNX7	86.0403	0.387378	0.112735	3.43618	0.000589974	0.00934516
KIF26A	321.828	0.278643	0.0812449	3.42967	0.00060432	0.00948475
FAM110C	11.2962	0.402004	0.117234	3.42906	0.000605668	0.00948737
EFCAB6	1014.39	-0.269242	0.0785598	-3.42723	0.000609777	0.00952662
SUCLG2	556.094	0.292056	0.0852377	3.42637	0.000611696	0.00952662
SCNN1B	176.212	0.268107	0.0782513	3.42624	0.000612002	0.00952662
GPR20	138.543	-0.279695	0.0816363	-3.42611	0.000612294	0.00952662
USF1	26.4341	-0.324551	0.0947404	-3.42569	0.000613241	0.00952662
HSPD1	44.3988	0.330063	0.0963498	3.42568	0.000613272	0.00952662
ABHD11	50.9936	-0.309181	0.0903027	-3.42383	0.000617463	0.0095756
EPHA7	80.6213	0.390252	0.114066	3.42127	0.000623295	0.00962762
PALMD	95.6712	0.354442	0.103726	3.4171	0.000632928	0.00974126
AGXT	96.9338	-0.291056	0.0852241	-3.41519	0.000637381	0.0097645
HYAL4	47.7004	0.31732	0.0929193	3.415	0.000637813	0.0097645
SP7	110.057	-0.282963	0.0829985	-3.40925	0.000651408	0.00994325
PTX4	51.5208	-0.279903	0.0821639	-3.40664	0.000657688	0.0100139
LYZL6	42.5277	-0.269373	0.0790814	-3.40628	0.000658547	0.0100139
TYR	45.6605	0.391197	0.114907	3.40447	0.000662936	0.0100501
CALML5	19.8985	-0.359909	0.105809	-3.4015	0.000670175	0.0101107
COL12A1	89.0378	0.363365	0.10686	3.40038	0.000672928	0.0101226
TMEM261	82.1637	0.32095	0.0944344	3.39866	0.000677176	0.0101766
CA10	335.451	0.358275	0.105439	3.39795	0.000678933	0.0101932
CACNA1E	389.569	0.294623	0.0867947	3.39449	0.000687578	0.0102832
CDS1	78.657	0.306631	0.0903754	3.39285	0.000691686	0.0103347
IMPG1	80.5705	0.38721	0.114172	3.39147	0.00069519	0.0103671
ASB3	106.519	0.313076	0.0923323	3.39076	0.000696997	0.0103821
SLC26A7	124.617	0.338724	0.0999948	3.38741	0.000705548	0.0104814
GPRC5B	138.595	0.289284	0.0854292	3.38624	0.000708579	0.0105139
LINGO2	291.94	0.395963	0.117052	3.38279	0.000717532	0.0106188
CNTNAP4	169.024	0.371911	0.109968	3.38199	0.000719619	0.0106395
GPHN	919.078	0.265141	0.0784315	3.38054	0.000723436	0.0106655
2016-12-01	162.958	0.351329	0.104077	3.37567	0.000736356	0.0108048
NR2F2	17.1911	0.388316	0.115106	3.37354	0.000742074	0.0108784
SCNN1G	47.8074	0.322905	0.0958527	3.36876	0.000755073	0.0110078
WRAP53	80.5773	-0.267464	0.0794724	-3.36549	0.000764071	0.0110962
LRRIQ1	99.3934	0.385928	0.114765	3.36276	0.000771661	0.0111543
SLC17A8	99.1759	0.294712	0.0876935	3.3607	0.00077744	0.0112035
WNT9A	282.179	-0.280088	0.0835176	-3.35364	0.000797567	0.0114225
DPP6	603.173	0.318669	0.0950777	3.35167	0.000803266	0.0114935
ABCA12	109.642	0.357682	0.106769	3.35005	0.000807982	0.011535
ASXL3	152.703	0.340469	0.101719	3.34717	0.000816419	0.0116113
SEC11C	60.1347	0.273873	0.0819472	3.34206	0.00083159	0.0117795
CCBE1	234.801	0.317592	0.095103	3.33946	0.000839422	0.0118365
RORA	1774.14	0.290545	0.0870104	3.3392	0.000840207	0.0118368
RDH16	23.0938	0.321688	0.0964709	3.33456	0.000854332	0.0119891
LTA	24.819	-0.364489	0.109328	-3.33389	0.000856418	0.0119891
APOBEC1	46.849	-0.271934	0.0815882	-3.333	0.000859143	0.0120164
SPACA1	11.8502	0.397339	0.119302	3.33054	0.000866779	0.0120689
OSR1	15.8588	0.367049	0.110284	3.32823	0.000874004	0.0121326
LAMA2	509.911	0.267744	0.0804611	3.32762	0.000875906	0.0121353
SPOCK1	516.525	0.300088	0.0901838	3.32752	0.000876231	0.0121353
NPBWR2	14.4097	-0.372336	0.111971	-3.32528	0.000883295	0.0122113
NPIPA5	34.9218	-0.334217	0.100583	-3.32278	0.000891246	0.0122667
DSG1	28.7421	0.365533	0.110131	3.31906	0.000903195	0.0123773
TTK	120.925	-0.270178	0.0814766	-3.31601	0.000913109	0.0124685
DHH	18.5842	0.379262	0.114422	3.3146	0.000917755	0.0125204
ZNF99	12.869	0.394068	0.118897	3.31436	0.000918543	0.0125204
TENM4	863.75	0.279584	0.0844317	3.31136	0.000928435	0.012622
MUL1	21.0904	0.365636	0.110482	3.30945	0.00093478	0.012664
ZNF793	31.0039	0.36355	0.109876	3.30872	0.000937229	0.012675
TBX18	40.8697	0.382083	0.115555	3.30651	0.000944674	0.0127387
C20orf202	13.149	0.360812	0.109165	3.30519	0.000949133	0.0127804
DOK5	188.905	0.317032	0.0959405	3.30446	0.000951592	0.0127913
ZNF441	26.8254	0.317526	0.0961452	3.30257	0.00095803	0.0128445
PCDH18	10.3112	0.39291	0.118984	3.30221	0.000959273	0.0128501
FBXW9	72.9719	-0.302027	0.0915887	-3.29765	0.000974991	0.0129984
LPAR2	69.5597	-0.266934	0.0809685	-3.29676	0.00097807	0.0130122
MCHR1	39.0852	-0.27237	0.0826313	-3.29621	0.000979976	0.0130228
PTGIR	96.9333	-0.292931	0.0888902	-3.29542	0.000982751	0.0130228
ZNF780B	43.932	0.282646	0.0857957	3.29441	0.000986281	0.0130228
ADAM18	54.4071	0.387357	0.117581	3.29437	0.00098641	0.0130228
ZNF699	25.3264	0.348732	0.105893	3.29325	0.000990358	0.0130527
ZNF667	33.7204	0.338666	0.102864	3.29237	0.000993464	0.0130715
PHYHIPL	50.7839	0.349246	0.106141	3.29039	0.00100049	0.0131045
C4orf17	24.9737	0.365925	0.111235	3.28967	0.00100305	0.0131045
ABCB5	385.391	-0.269624	0.0819677	-3.28939	0.00100403	0.0131045
CLSTN2	555.476	0.306414	0.09316	3.28912	0.00100502	0.0131045
SLC44A5	197.273	0.383365	0.11658	3.28842	0.00100752	0.0131231
MGAT4C	341.283	0.38572	0.117427	3.28476	0.00102068	0.0132612
ZNF534	11.0522	0.391328	0.119251	3.28155	0.00103237	0.0133239
INHBB	25.262	0.331163	0.100988	3.27922	0.00104095	0.0134013
CDH8	183.946	0.369456	0.112687	3.27861	0.00104318	0.0134078
EPM2A	256.357	0.270792	0.0826347	3.27697	0.00104927	0.0134527
FOXP2	424.977	0.368009	0.112348	3.27563	0.00105428	0.0134946
CTD-3105H18.14	21.5562	0.340512	0.103963	3.27531	0.00105545	0.0134984
CNTN1	255.732	0.29286	0.0894703	3.27327	0.00106311	0.0135741
MEOX1	137.16	0.284839	0.0870945	3.27046	0.00107373	0.0136552
LCN15	69.3311	-0.266211	0.0814711	-3.26755	0.00108482	0.0137385
CTD-2006C1.13	22.6486	0.333639	0.10214	3.26648	0.00108894	0.0137793
PTPRQ	128.855	0.359113	0.109968	3.26562	0.00109226	0.0137989
DSC2	43.3984	0.353204	0.108212	3.264	0.0010985	0.0138561
SYNPR	201.839	0.367824	0.113005	3.25493	0.00113421	0.0142363
FAM78B	132.081	0.288405	0.0886443	3.25351	0.00113989	0.014296
SLC35D3	38.0263	-0.352801	0.108482	-3.25218	0.00114525	0.014317
ZNF813	49.2989	0.315864	0.0971836	3.25018	0.00115331	0.0143635
CSMD1	1477.2	0.276858	0.0853418	3.2441	0.00117821	0.0145767
CCDC67	66.861	0.349925	0.107865	3.2441	0.00117822	0.0145767
NCAM1	388.485	0.300445	0.0926976	3.24113	0.00119055	0.0146942
SLIT2	253.148	0.31406	0.0969795	3.23841	0.00120197	0.0147953
CDH13	1934.06	0.284118	0.0877879	3.23641	0.00121042	0.0148359
HS3ST4	257.632	0.357248	0.110449	3.2345	0.00121855	0.0149095
DIRC1	25.7245	0.379801	0.117509	3.23212	0.00122877	0.0149862
CCDC8	19.6087	-0.34293	0.106107	-3.23191	0.00122964	0.0149862
WBP11	39.1057	0.284446	0.0880223	3.23152	0.00123134	0.0149951
CEACAM20	33.0705	0.320833	0.099335	3.22981	0.00123873	0.0150444
C14orf39	64.1856	0.353219	0.109569	3.22372	0.00126536	0.0152541
SEMA3D	166.12	0.308031	0.0955896	3.22244	0.00127105	0.015285
BRINP1	119.384	0.35615	0.110556	3.22145	0.00127544	0.0152946
SPX	38.6473	-0.300208	0.0933684	-3.21531	0.00130303	0.0154632
EMC4	18.6855	0.330988	0.102977	3.21421	0.00130805	0.0154892
ZNF578	47.8415	0.313818	0.0977345	3.21093	0.00132307	0.0155636
SLC35F4	211.161	0.365422	0.113806	3.21092	0.00132309	0.0155636
STPG2	456.955	0.351395	0.109541	3.20789	0.00133711	0.0156692
SPDYE4	25.7854	-0.301834	0.0941117	-3.20719	0.00134037	0.0156772
HCN1	184.997	0.369742	0.115349	3.20541	0.00134871	0.0157458
DBI	45.7757	-0.300147	0.0936793	-3.20398	0.00135541	0.0157884
IGSF11	162.134	0.297345	0.0928478	3.2025	0.00136242	0.0158463
ZNF420	77.8395	0.318574	0.0996089	3.19825	0.00138266	0.0159979
ZNF573	81.1665	0.274492	0.0858552	3.19715	0.00138793	0.0160349
ADAM2	41.7953	0.380803	0.119118	3.19685	0.00138935	0.0160395
SVIP	30.071	0.301561	0.0943644	3.19571	0.00139487	0.016072
BMP2	32.4832	0.34732	0.108698	3.19526	0.00139706	0.016072
TECRL	53.93	0.380907	0.119243	3.19437	0.00140135	0.0161063
SOHLH1	28.3899	-0.29548	0.092538	-3.19306	0.00140771	0.0161435
GRID2	760.169	0.341245	0.106922	3.19154	0.00141516	0.0161814
TDRD5	68.4868	0.343868	0.107744	3.19154	0.00141518	0.0161814
RBM24	23.2821	0.314102	0.0984632	3.19005	0.00142249	0.0162291
TSHZ2	1066.79	0.330527	0.103792	3.18452	0.00144996	0.0164556
B3GAT2	88.166	0.277218	0.08715	3.18093	0.00146803	0.0165569
RP11-58C22.1	134.92	0.36044	0.113322	3.18068	0.0014693	0.0165569
NWD2	191.581	0.270981	0.0852468	3.17878	0.00147896	0.01664
AXDND1	144.604	0.307941	0.0971282	3.17046	0.00152198	0.0170144
BMP5	53.1651	0.373968	0.117976	3.16987	0.00152509	0.0170345
ZFP1	60.8084	0.279637	0.0882254	3.16958	0.00152662	0.0170345
GABRB3	166.369	0.359966	0.113718	3.16543	0.00154852	0.0171997
ZNF268	11.1787	0.371443	0.117496	3.16133	0.00157051	0.0173175
TFAP2C	12.2558	0.37596	0.11893	3.16119	0.00157126	0.0173175
BEST2	43.1304	-0.269312	0.0852616	-3.15865	0.00158501	0.0173952
RGR	38.4356	-0.269952	0.0855681	-3.15483	0.00160594	0.0175121
ZNF675	119.287	0.312719	0.0991682	3.15342	0.00161368	0.0175595
PCSK2	184.03	0.302879	0.0960968	3.15182	0.00162259	0.0175948
CYP39A1	130.811	0.291011	0.0923806	3.15013	0.00163198	0.0176598
CTD-3214H19.4	39.8355	-0.305252	0.096908	-3.14992	0.00163316	0.0176602
TIMD4	38.5191	0.34481	0.109514	3.14856	0.00164079	0.0177059
MCHR2	30.1871	0.369514	0.117592	3.14234	0.00167606	0.0179307
GRIA4	185.501	0.351846	0.111977	3.14214	0.00167718	0.0179307
LARGE	1475.91	0.291588	0.0928097	3.14179	0.0016792	0.0179307
AURKB	39.0324	-0.281804	0.0899829	-3.13175	0.00173769	0.0183687
CNTN4	632.881	0.326323	0.104224	3.13099	0.00174219	0.0184038
ASTN1	188.584	0.322089	0.103003	3.127	0.001766	0.0185792
SNRPN	78.481	0.330792	0.105805	3.12642	0.00176946	0.0185849
LGSN	24.5522	0.349228	0.11171	3.12619	0.00177089	0.0185849
ZNF493	16.5068	0.341488	0.10933	3.12347	0.00178731	0.0186938
SI	39.3671	0.369748	0.118387	3.12321	0.0017889	0.0186938
CCSER1	1143.1	0.291349	0.093342	3.12131	0.00180048	0.0188022
STXBP5L	233.473	0.347195	0.111269	3.12031	0.0018066	0.0188282
TNNT1	96.3368	-0.289593	0.0928497	-3.11894	0.001815	0.0188651
SRRM4	130.689	0.307819	0.0987148	3.11827	0.00181915	0.0188794
THSD7B	397.88	0.361916	0.116148	3.11599	0.00183327	0.0189788
SPATA17	117.628	0.360247	0.115691	3.11388	0.00184645	0.0190645
PLBD1	239.682	0.265027	0.0851257	3.11336	0.0018497	0.0190747
EPHA5	144.332	0.366224	0.117689	3.1118	0.00185953	0.0191232
RELN	352.232	0.327039	0.105137	3.11059	0.00186716	0.0191481
RP11-404P21.8	28.1821	0.346017	0.111313	3.1085	0.00188038	0.0192485
CXCL12	31.9978	0.291836	0.0940441	3.10318	0.00191452	0.0195208
C6	93.7132	0.364878	0.117718	3.0996	0.00193779	0.0197322
PTGFR	138.176	0.349258	0.112838	3.09522	0.00196669	0.019935
CD207	37.7155	-0.291177	0.0940956	-3.09448	0.00197159	0.019949
ELOVL4	37.314	0.296865	0.0959362	3.0944	0.0019721	0.019949
GRM5	383.602	0.295825	0.095623	3.09366	0.00197705	0.0199627
DCHS2	171.946	0.312705	0.101134	3.092	0.0019881	0.0200214
GP9	30.2295	-0.288799	0.0935465	-3.08723	0.00202033	0.0202672
NPFFR2	57.0258	0.348687	0.112957	3.0869	0.00202256	0.0202765
PCDH10	27.4973	0.361694	0.117422	3.08028	0.00206805	0.0205957
RNASE1	29.852	-0.297642	0.0967551	-3.07624	0.00209632	0.0207614
WDR36	60.4053	0.265989	0.0864946	3.07521	0.00210353	0.0208063
ZNF616	48.0508	0.273825	0.0891301	3.0722	0.00212489	0.0209775
GRIK2	289.025	0.356364	0.116263	3.06515	0.0021756	0.0213684
DNAH5	150.394	0.314774	0.102706	3.06479	0.00217824	0.0213684
DPP10	634.321	0.348668	0.113784	3.0643	0.00218179	0.0213763
PDE1C	442.963	0.277595	0.0907822	3.05781	0.0022296	0.0217225
FAM19A1	244.067	0.358571	0.117265	3.0578	0.0022297	0.0217225
TENM3	563.317	0.268783	0.0880091	3.05404	0.00225781	0.0219412
SLC15A5	76.4685	0.317037	0.103825	3.05357	0.00226135	0.0219619
CADPS	304.708	0.306405	0.100382	3.0524	0.00227016	0.0220337
CLEC10A	34.0811	-0.285222	0.0934885	-3.05088	0.00228171	0.0221046
RLN3	36.2232	-0.269504	0.0883912	-3.04899	0.00229614	0.0221613
BTNL9	55.2647	0.292335	0.0958997	3.04834	0.0023011	0.0221752
TMEM232	277.177	0.300541	0.0985949	3.04824	0.00230186	0.0221752
ZNF891	19.4849	0.3266	0.107256	3.04505	0.0023264	0.0223424
NPAS2	514.749	0.271848	0.0893141	3.04373	0.00233662	0.022402
IFT20	16.2941	0.339302	0.111659	3.03873	0.00237578	0.0227184
CFH	158.028	0.290439	0.0956041	3.03793	0.00238207	0.0227505
SMKR1	31.9873	-0.271027	0.0892422	-3.03698	0.00238958	0.0227802
ZNF460	38.416	0.272646	0.0898283	3.03519	0.00240386	0.0228742
ASB18	77.1351	0.301795	0.0994865	3.03353	0.00241712	0.0229582
CCDC60	192.395	0.26623	0.0877893	3.0326	0.0024246	0.0229937
BCL2L2	22.3403	-0.323491	0.106716	-3.03133	0.00243481	0.0230698
DMP1	34.4962	0.265442	0.0876593	3.02811	0.00246091	0.0231709
ANKRD30A	81.5632	0.361438	0.119375	3.02775	0.00246381	0.0231709
DGKB	504.907	0.324083	0.107049	3.02744	0.00246636	0.0231709
DIRAS1	27.9256	-0.285794	0.094407	-3.02725	0.00246789	0.0231714
PHGR1	33.2156	-0.278886	0.0921322	-3.02702	0.00246981	0.0231753
PI15	19.4083	0.358487	0.118463	3.02614	0.00247696	0.0232004
ZFP82	44.6273	0.292005	0.0966663	3.02076	0.00252144	0.0234896
MPZL2	34.9902	0.274764	0.0909676	3.02046	0.00252394	0.0234988
KCNB2	269.518	0.319903	0.105937	3.01973	0.00252997	0.0235302
NETO1	69.6971	0.322434	0.107033	3.01249	0.00259113	0.0239665
TMEM234	26.9763	0.277394	0.0920911	3.01217	0.00259386	0.0239701
SNRPB	18.6214	0.31622	0.104985	3.01206	0.00259477	0.0239701
KCNS3	453.866	0.269725	0.0897088	3.00668	0.00264121	0.0242259
MEDAG	47.6697	0.281245	0.0935411	3.00665	0.00264145	0.0242259
RORB	125.259	0.308287	0.102586	3.00516	0.00265439	0.0242913
INSC	195.98	0.267429	0.0890512	3.0031	0.00267246	0.0244268
KCND2	254.604	0.32045	0.106767	3.00141	0.00268736	0.0245064
CTSF	22.5213	0.313377	0.104432	3.00076	0.00269305	0.0245308
GPR108	102.169	-0.26384	0.0879378	-3.0003	0.00269715	0.0245484
SLC27A6	273.38	0.283544	0.094512	3.00008	0.00269906	0.0245484
DIO2	113.526	0.320349	0.106841	2.99837	0.00271426	0.0246648
AGMO	437.094	0.288124	0.0962471	2.99358	0.00275722	0.0249241
XCL1	26.9076	-0.298066	0.0997228	-2.98895	0.00279941	0.025181
RFX6	34.233	0.342196	0.11452	2.98808	0.00280738	0.0252161
MMP8	33.9603	0.322624	0.108165	2.98269	0.0028573	0.0254565
CFHR5	30.9805	0.335267	0.112423	2.98218	0.00286199	0.0254565
BMP4	19.6385	0.32155	0.108011	2.977	0.00291084	0.0257851
HS6ST3	434.265	0.319085	0.107195	2.97668	0.00291391	0.0257854
MLIP	322.438	0.330655	0.111137	2.97521	0.00292791	0.025871
CADM1	404.568	0.333227	0.112234	2.96905	0.00298721	0.026219
HOXD10	13.3224	0.346278	0.116633	2.96895	0.00298822	0.026219
FAM166B	14.2487	0.336085	0.113259	2.9674	0.00300335	0.0262628
EPHA6	383.334	0.34852	0.117563	2.96455	0.0030313	0.0264756
ZSWIM2	26.3566	0.306986	0.103558	2.96439	0.00303287	0.0264756
CCDC39	142.979	0.30703	0.103623	2.96296	0.00304696	0.0265248
RGS7	306.504	0.330148	0.111522	2.96038	0.00307261	0.0266882
GIMAP5	32.7119	0.335231	0.113264	2.95973	0.00307909	0.0267146
UCN2	20.9888	-0.311708	0.105383	-2.95787	0.00309775	0.0268092
PLPPR5	75.7068	0.316377	0.106967	2.95771	0.00309931	0.0268092
NELL1	442.022	0.332085	0.11229	2.9574	0.00310248	0.0268092
FBXO30	37.1892	0.276856	0.0936195	2.95724	0.00310402	0.0268092
ATRNL1	469.913	0.321168	0.108609	2.9571	0.00310551	0.0268092
TOE1	39.1249	-0.270093	0.0914033	-2.95496	0.00312705	0.0269651
ZNF480	36.2128	0.27304	0.0924615	2.95302	0.00314686	0.0270609
BRINP3	151.854	0.338443	0.114646	2.95207	0.00315656	0.0271019
GRIN2B	376.178	0.282489	0.0957127	2.95143	0.00316309	0.0271148
SHISA9	223.588	0.312744	0.105975	2.95112	0.00316623	0.0271148
EYA1	98.9445	0.342396	0.116124	2.94853	0.00319293	0.027276
ZIM2	17.6345	0.350979	0.119091	2.94716	0.00320709	0.0273518
LTV1	39.3794	0.26449	0.0897534	2.94685	0.00321027	0.0273623
SH3GL2	118.144	0.3319	0.112711	2.9447	0.00323264	0.0274736
TFAP2B	19.414	0.339031	0.11521	2.94272	0.00325347	0.0275959
ZNF415	19.7963	0.328498	0.111741	2.93982	0.00328406	0.0277795
FAM83B	44.7804	0.346841	0.118076	2.93743	0.00330943	0.02786
CCDC59	75.8595	0.318637	0.108575	2.93471	0.00333859	0.0280575
ADGRL3	526.857	0.306268	0.104401	2.93356	0.00335094	0.0281034
UGT8	42.2667	0.333303	0.113694	2.93159	0.00337235	0.0282343
RP11-293I14.2	18.1046	0.309586	0.105648	2.93035	0.00338575	0.0282859
RP11-219A15.1	27.7554	0.312647	0.106883	2.92513	0.00344311	0.028611
FGF10	40.3234	0.346938	0.118704	2.92271	0.00347003	0.0287731
KCNIP4	670.389	0.319574	0.109382	2.92164	0.00348193	0.0288349
VSTM2A	12.8756	0.348145	0.119307	2.91808	0.00352199	0.0290624
ZNF208	31.2799	0.348076	0.119398	2.91526	0.00355393	0.0292658
CDH12	436.512	0.340226	0.11677	2.91365	0.00357228	0.0293624
TLR10	40.6014	-0.264431	0.0907585	-2.91357	0.00357322	0.0293624
ISLR	14.7048	0.341797	0.117418	2.91094	0.00360346	0.0295643
TMEM132D	449.775	0.325198	0.111834	2.90786	0.00363911	0.0297549
BRINP2	70.5136	0.323438	0.111241	2.90755	0.00364273	0.0297549
ZNF66	18.5642	0.328488	0.113006	2.90684	0.00365105	0.0297625
GLIPR1	37.7896	0.266979	0.0918532	2.90659	0.00365397	0.0297625
DSCAM	560.027	0.302618	0.104159	2.90536	0.00366834	0.0298441
CERS3	211.995	0.272526	0.0938398	2.90416	0.00368244	0.0299062
MROH2B	62.5207	0.340667	0.117372	2.90247	0.00370237	0.0299954
2016-03-09	19.3995	0.303536	0.104643	2.90069	0.0037234	0.0301186
CCDC110	40.9487	0.265087	0.091395	2.90045	0.00372623	0.0301259
BRF2	18.9694	0.307615	0.106083	2.89976	0.00373447	0.0301611
TBX5	40.2142	0.294113	0.10156	2.89596	0.00377996	0.0304054
RTN2	14.475	-0.311933	0.107717	-2.89587	0.00378112	0.0304054
CNBD1	320.284	0.331477	0.114471	2.89572	0.00378289	0.0304054
ZNF559-ZNF177	10.4724	0.330421	0.114479	2.88631	0.00389786	0.0310801
SLC22A24	42.7037	0.305301	0.105793	2.88582	0.0039039	0.0310801
NXPH1	145.058	0.331663	0.115001	2.88401	0.00392646	0.0312239
IL6	16.5372	0.319152	0.110685	2.88343	0.00393367	0.0312502
GMNC	39.3571	0.287728	0.0999046	2.88003	0.00397638	0.0315056
BICC1	361.257	0.286727	0.0995612	2.8799	0.00397799	0.0315056
DLG2	1426.26	0.299729	0.104108	2.87901	0.0039893	0.0315791
ADAM32	137.658	0.278896	0.0968918	2.87842	0.00399671	0.0316055
SLC22A17	38.8728	-0.274544	0.0954841	-2.87528	0.00403663	0.0318079
ITGBL1	207.456	0.318996	0.111023	2.87325	0.00406275	0.0319029
ICAM5	71.9177	-0.266422	0.0927377	-2.87285	0.00406782	0.0319164
ANKRA2	20.1681	0.314692	0.109554	2.87249	0.00407257	0.0319177
GHITM	26.597	0.300551	0.104677	2.87122	0.00408896	0.0320254
KCNH5	176.795	0.334858	0.116649	2.87063	0.00409649	0.0320682
APELA	10.5005	0.342272	0.119278	2.86952	0.00411095	0.0320734
HTR1E	41.4811	0.330581	0.115214	2.86928	0.00411405	0.0320734
SYNJ2BP-COX16	10.5022	0.329878	0.115147	2.86485	0.00417204	0.0323338
OCA2	276.145	0.26473	0.0924611	2.86315	0.00419449	0.0324593
SMIM15	16.0029	0.31137	0.108803	2.86177	0.00421279	0.0325844
ALX1	12.9355	0.340091	0.118846	2.86162	0.00421486	0.0325844
ZNF569	43.0982	0.285175	0.0996841	2.86079	0.00422588	0.032621
SKIDA1	22.856	0.294591	0.103092	2.85755	0.00426924	0.032874
WDR64	87.728	0.298504	0.104537	2.85547	0.00429734	0.0330412
CCDC178	325.773	0.298084	0.104403	2.85512	0.00430207	0.0330449
ZFP36L1	30.4229	-0.281319	0.0985965	-2.85323	0.00432768	0.0331597
KAZALD1	21.2488	0.316359	0.110877	2.85323	0.00432768	0.0331597
AMTN	10.0632	0.336549	0.117981	2.85258	0.00433666	0.0332121
N6AMT1	26.8326	0.271811	0.0953634	2.85027	0.00436823	0.0333712
FOXS1	17.1546	-0.316968	0.111233	-2.84959	0.00437756	0.0333937
ZNF568	70.1891	0.272577	0.0957754	2.846	0.00442726	0.0336285
IGFBP3	17.5294	0.305631	0.107453	2.84432	0.00445066	0.0337525
AGBL1	421.918	0.324629	0.11414	2.84413	0.00445329	0.0337559
C8orf89	12.2508	0.323509	0.113774	2.84343	0.00446315	0.0338142
OR6J1	12.1172	-0.324437	0.114232	-2.84015	0.00450929	0.034031
ASCL3	12.7387	-0.325368	0.114723	-2.83612	0.00456651	0.0343308
SNRPE	25.1746	0.274521	0.0968887	2.83337	0.00460602	0.0345096
GABRB1	264.71	0.311291	0.109944	2.83137	0.00463491	0.0346759
ESRRG	360.646	0.29707	0.104952	2.83052	0.00464726	0.0347182
ZNF486	47.4458	0.290733	0.102788	2.82848	0.00467697	0.0348289
CTSL	18.5015	0.29392	0.103999	2.82617	0.00471087	0.0350082
CHIA	24.2972	0.323291	0.1145	2.8235	0.00475018	0.0351633
DSC3	28.8845	0.324401	0.115021	2.82037	0.00479682	0.035393
CALCB	126.296	0.285164	0.101125	2.81993	0.00480344	0.0353965
RMDN1	21.9697	0.275307	0.0976447	2.81947	0.00481025	0.0354097
TSLP	15.8799	0.316264	0.112179	2.81929	0.00481299	0.0354115
NXPE2	12.6276	0.336229	0.119274	2.81897	0.00481775	0.0354297
FAM150A	25.1524	0.300128	0.106605	2.81533	0.00487279	0.0357837
LRRC4C	755.251	0.308843	0.109916	2.80982	0.00495694	0.0362304
PIWIL1	44.7193	0.277562	0.0988442	2.80807	0.00498391	0.036325
PLPPR1	208.507	0.301418	0.107425	2.80583	0.00501868	0.0365271
ADAMTS17	692.419	0.296108	0.105626	2.80335	0.0050574	0.0367401
BST2	25.3211	0.286915	0.102388	2.80222	0.00507517	0.0368003
NKAIN3	398.506	0.297546	0.106351	2.79778	0.00514549	0.0372234
INHA	24.6574	-0.270006	0.096665	-2.79321	0.00521874	0.0376306
RP11-26J3.4	18.0478	0.29737	0.106484	2.79263	0.00522813	0.0376634
HS3ST2	110.963	0.268475	0.096164	2.79184	0.00524089	0.0377378
C6orf58	44.0917	0.306187	0.109793	2.78877	0.00529088	0.0379571
GLRA1	93.4658	0.274908	0.0986692	2.78616	0.00533362	0.0382284
CHMP2A	21.0022	-0.287594	0.103553	-2.77726	0.00548197	0.0389147
ANKRD30BL	65.9429	0.29952	0.107976	2.77396	0.00553786	0.0391392
CCR4	45.2254	-0.267418	0.0965933	-2.76849	0.00563167	0.0396334
TFAP2A	34.6144	0.269946	0.0975878	2.76619	0.00567154	0.039787
EFCAB1	30.2881	0.294622	0.106632	2.76299	0.0057274	0.0400531
ASNS	34.1237	0.272966	0.0988211	2.76222	0.00574099	0.0401121
IL12A	22.204	0.275054	0.0996057	2.76143	0.00575497	0.0401736
SNAP91	75.3668	0.316922	0.114878	2.75876	0.00580209	0.0403942
LRP1B	1010.29	0.295984	0.107362	2.75688	0.00583566	0.0405316
ZNF382	25.6044	0.301417	0.109335	2.75682	0.00583669	0.0405316
LRFN3	57.2545	0.264279	0.0958958	2.7559	0.00585314	0.0406151
TMPRSS11F	35.1835	0.320511	0.116304	2.7558	0.00585481	0.0406151
LPA	84.0584	0.324306	0.117745	2.75431	0.00588165	0.0407613
SPHKAP	86.6949	0.324803	0.117957	2.75357	0.00589498	0.0408027
RP11-215A19.2	62.2571	0.301522	0.109586	2.75147	0.00593285	0.04101
FMO2	39.4511	0.298623	0.108569	2.75054	0.00594978	0.0410905
COL19A1	193.613	0.273787	0.0997459	2.74485	0.00605394	0.041588
CADM2	579.807	0.306836	0.11196	2.7406	0.00613272	0.0419808
TTLL2	65.1569	0.280623	0.102476	2.73841	0.00617361	0.0421678
STOML2	17.8306	-0.285842	0.104398	-2.73801	0.00618128	0.0422016
CEBPA	13.8278	0.314621	0.115057	2.73447	0.00624806	0.0425109
PRR27	20.0975	0.322794	0.118166	2.73171	0.00630067	0.0427165
PAPPA2	216.997	0.302731	0.110879	2.73029	0.0063278	0.042863
GPR39	256.964	0.288766	0.105827	2.72866	0.00635915	0.0430192
MDK	15.6119	0.298163	0.109342	2.72689	0.00639337	0.0431475
ADGRB3	402.169	0.301012	0.110395	2.72668	0.00639757	0.0431475
ACSS3	248.966	0.287242	0.105506	2.72251	0.0064788	0.0434877
SEMA3E	158.394	0.311399	0.114402	2.72196	0.00648955	0.043541
SLC25A11	35.0835	-0.269269	0.0989609	-2.72096	0.00650919	0.0436352
GRIA2	80.6225	0.312596	0.114912	2.7203	0.00652225	0.0436662
GDF6	23.4764	0.292187	0.107434	2.71969	0.00653439	0.043691
ZNF471	11.0313	0.323457	0.118991	2.71833	0.00656125	0.0437952
MUC16	77.2554	0.290317	0.106833	2.71748	0.0065781	0.0438557
SPPL2C	25.3214	-0.275203	0.101273	-2.71745	0.00657877	0.0438557
RIMS1	253.533	0.306245	0.112824	2.71436	0.00664032	0.0441452
ANKS1B	713.772	0.29358	0.108194	2.71345	0.00665865	0.0441912
MLF1	32.6147	0.289317	0.106638	2.71307	0.00666623	0.0441955
ELMOD2	39.3552	0.267233	0.0985371	2.712	0.0066878	0.0442408
PAX3	70.5214	0.264683	0.0976671	2.71005	0.0067273	0.0444076
COX7B2	93.1662	0.308336	0.113822	2.70894	0.00674991	0.0444556
NPY1R	13.5865	0.318839	0.117721	2.70842	0.00676052	0.0444757
TDO2	62.5345	0.269609	0.0995835	2.70737	0.00678184	0.0445406
ZIC1	58.0168	0.305388	0.112809	2.70713	0.00678672	0.044541
PRNT	21.2514	0.27497	0.101668	2.70458	0.00683903	0.0447249
2016-09-14	44.7639	0.287168	0.106242	2.70296	0.00687255	0.0448612
ZNF836	34.5693	0.271247	0.100466	2.69988	0.0069365	0.0451555
AXIN2	30.4666	0.300012	0.111165	2.6988	0.00695893	0.045188
WDR77	35.5013	0.263121	0.0975092	2.69842	0.00696696	0.0452023
NRG1	752.652	0.284498	0.105455	2.69782	0.00697948	0.0452458
PI3	10.2539	0.315412	0.117011	2.69557	0.00702681	0.0454767
GIMAP7	13.0243	0.318802	0.118292	2.69503	0.00703817	0.0455313
RASL11B	18.2534	0.274145	0.101873	2.69104	0.00712296	0.0458888
ADCY8	149.325	0.296775	0.110318	2.69018	0.00714124	0.0459304
NLRP11	49.5837	0.265991	0.098988	2.68711	0.00720738	0.0462581
ROBO2	937.207	0.288368	0.107371	2.68572	0.00723744	0.0463209
FIGLA	24.4915	-0.285559	0.106363	-2.68476	0.00725827	0.0464141
KHDRBS3	273.912	0.282781	0.105335	2.68459	0.00726186	0.046418
C12orf74	11.9281	0.294371	0.109769	2.68172	0.00732445	0.0466754
NHLH1	24.1627	-0.296722	0.110703	-2.68035	0.00735453	0.0467985
CNTN5	622.028	0.300753	0.11223	2.67979	0.00736689	0.0468099
FLJ14816	17.1972	0.285467	0.106546	2.6793	0.00737772	0.0468502
C18orf63	56.5644	0.26331	0.0982951	2.67877	0.00738934	0.0468665
LRRTM4	395.034	0.302643	0.113104	2.67579	0.00745543	0.0471894
2016-03-11	57.1975	0.313345	0.117387	2.66933	0.00760036	0.0478727
KCTD8	106.124	0.316645	0.118806	2.66523	0.00769364	0.0483622
PLEKHH3	60.497	0.270828	0.101636	2.66467	0.0077063	0.0484027
RP11-51F16.8	20.6197	0.279355	0.104843	2.66451	0.00771005	0.0484067
PPP1R3A	120.149	0.281308	0.105598	2.66395	0.007723	0.0484488
TTC29	131.513	0.297969	0.111875	2.66341	0.00773533	0.0484715
PCLO	171.667	0.311018	0.116921	2.66007	0.00781254	0.0488095
MYL1	10.8047	0.316428	0.118961	2.65993	0.00781562	0.0488095
ZNF596	21.3245	0.283925	0.106798	2.65853	0.00784824	0.0489381
ADAMTS12	288.664	0.277963	0.104591	2.65762	0.00786956	0.0489924
MIXL1	23.2394	-0.282168	0.106205	-2.65683	0.00788803	0.0490878
CTNNA2	780.91	0.284866	0.107282	2.6553	0.00792383	0.0492316
TMEM88	30.9627	-0.272227	0.102578	-2.65384	0.00795807	0.0494049
ZNF572	11.4342	0.305757	0.115323	2.6513	0.00801822	0.0496395
FHL5	28.6153	0.307771	0.116144	2.64991	0.00805124	0.0498042
KIAA1024L	10.9594	0.314623	0.118743	2.64961	0.00805841	0.0498288
HCRTR2	73.5284	0.313063	0.118199	2.64861	0.00808245	0.0499377
Table S5. Differential 5hmC loci in gene bodies detected at 5% FDR and 1.2 fold-change in the plasma cfDNA from discovery batch of colorectal cancer patients.

## Sheet: TableS6
id	baseMean	log2FoldChange	lfcSE	stat	pvalue	padj
SULF2	372.357	0.341398	0.0539595	6.32693	2.50088e-10	3.69955e-06
CRACR2A	322.576	0.28321	0.0477558	5.93038	3.02233e-09	2.23547e-05
LTF	101.389	0.441173	0.0779887	5.65689	1.54142e-08	4.68951e-05
ANKRD13C	175.949	-0.316719	0.0560786	-5.64777	1.62541e-08	4.68951e-05
NOVA1	234.078	-0.335249	0.0598006	-5.60612	2.06915e-08	4.68951e-05
SSBP2	615.73	-0.293699	0.0525026	-5.59399	2.21906e-08	4.68951e-05
MUSK	196.996	-0.278114	0.0505223	-5.50477	3.69646e-08	6.83522e-05
MSRB1	18.6662	0.488344	0.0891723	5.47641	4.34052e-08	7.13437e-05
AOAH	373.859	0.31923	0.0593832	5.37576	7.62613e-08	0.000105198
HNF4A	174.994	0.404692	0.0761908	5.31156	1.08693e-07	0.000133992
CREBRF	182.869	-0.282806	0.0544327	-5.19552	2.04145e-07	0.000215709
ZG16B	18.746	0.428914	0.0840167	5.1051	3.30617e-07	0.000287695
MKI67	67.4057	0.304086	0.0604065	5.034	4.80362e-07	0.000363366
C1orf105	41.0895	0.381247	0.0757993	5.02969	4.91267e-07	0.000363366
PMEPA1	381.703	0.37667	0.0758645	4.96504	6.86882e-07	0.000441785
ITGB2	171.28	0.361972	0.0731659	4.94727	7.52604e-07	0.000441795
ABCA8	153.168	-0.312511	0.0633755	-4.9311	8.17661e-07	0.000441795
ZBP1	52.9145	0.345735	0.0701326	4.92973	8.23433e-07	0.000441795
SLC13A3	238.626	0.360377	0.0731789	4.9246	8.45328e-07	0.000441795
HK2	196.33	0.291243	0.0591976	4.91985	8.66089e-07	0.000441795
EPB41L1	314.201	0.271914	0.0556542	4.88578	1.03023e-06	0.000491617
SIGLEC9	28.857	0.408163	0.0838406	4.86832	1.12553e-06	0.000507084
KIAA1211L	266.362	0.274617	0.0564205	4.86732	1.1312e-06	0.000507084
PIGR	46.9209	0.318893	0.0660434	4.82854	1.37541e-06	0.000598424
HRH2	64.4216	0.393545	0.0820308	4.79752	1.60639e-06	0.000678951
PCYOX1	53.5839	-0.321698	0.0671559	-4.79031	1.6652e-06	0.000684258
SCARA5	288.019	-0.274678	0.0578698	-4.74649	2.0698e-06	0.000827527
MYT1	203.199	0.369019	0.0779617	4.73334	2.20854e-06	0.000830075
KCNJ15	207.875	0.315076	0.0665869	4.7318	2.22539e-06	0.000830075
UBASH3A	101.717	0.279043	0.0589936	4.73006	2.24451e-06	0.000830075
SLCO4A1	189.385	0.361311	0.076762	4.7069	2.5151e-06	0.000845588
CDH26	137.755	0.35978	0.0768129	4.68385	2.81534e-06	0.000925495
CEACAM6	20.964	0.42476	0.0909894	4.66823	3.03801e-06	0.000947862
BPI	168.386	0.296636	0.0636359	4.66146	3.13968e-06	0.000947862
TMEM200C	29.1335	-0.34223	0.073763	-4.63958	3.49111e-06	0.00103288
SLC17A9	59.5292	0.35251	0.0761695	4.62796	3.69281e-06	0.00105777
POFUT1	76.6403	0.311428	0.0673327	4.62521	3.74218e-06	0.00105777
PLAGL2	45.0491	0.366063	0.0793369	4.61403	3.94938e-06	0.00105777
RUNX3	195.291	0.280612	0.0610279	4.59809	4.26383e-06	0.00105777
FAM83D	61.4155	0.349318	0.0759916	4.5968	4.29028e-06	0.00105777
NOL4L	460.27	0.279204	0.0608345	4.58957	4.44158e-06	0.00107712
CCM2L	39.0242	0.338781	0.0738918	4.58482	4.54369e-06	0.00108411
ADGRL3	1383.22	-0.32417	0.0707628	-4.58109	4.62567e-06	0.00108615
TMEM71	109.506	0.331253	0.0724488	4.57223	4.8255e-06	0.00110649
UROC1	81.9685	0.334286	0.0731374	4.57066	4.86189e-06	0.00110649
LPAR1	364.59	-0.292561	0.0642763	-4.55161	5.32358e-06	0.00114386
RP1-138B7.6	17.2416	0.38369	0.0843061	4.55115	5.3354e-06	0.00114386
CLDN1	25.2633	0.36437	0.0802302	4.54155	5.58411e-06	0.00116346
RP11-444E17.6	46.9928	0.330835	0.0729533	4.53489	5.76339e-06	0.00118414
TGM3	86.2769	0.333135	0.0740098	4.50122	6.75633e-06	0.00123042
PGC	35.2912	0.349321	0.0776586	4.49816	6.85429e-06	0.00123042
PABPC1L	60.1228	0.325031	0.0722669	4.49764	6.87107e-06	0.00123042
ADH1B	35.8698	-0.366231	0.0814384	-4.49704	6.89076e-06	0.00123042
POU2F2	212.216	0.264452	0.0595864	4.43812	9.07483e-06	0.00150836
DNMT3B	97.795	0.269356	0.0608747	4.42475	9.65518e-06	0.00158699
HCK	97.577	0.321421	0.0728675	4.41103	1.02879e-05	0.00163643
RBBP8NL	53.0481	0.386742	0.0881367	4.38798	1.14409e-05	0.00176885
ANAPC16	57.8206	-0.342434	0.078052	-4.38725	1.1479e-05	0.00176885
SLC1A3	133.545	0.295093	0.0675643	4.36759	1.25622e-05	0.001882
KCNK9	187.511	0.344514	0.0789453	4.36397	1.27726e-05	0.001882
USP33	122.421	-0.263721	0.0606344	-4.34936	1.36534e-05	0.00194824
ADGRG1	142.087	0.281692	0.0649037	4.34015	1.42386e-05	0.00196852
ZYX	45.6388	0.323826	0.0754056	4.29446	1.75123e-05	0.00221418
SPATA22	50.188	-0.304582	0.0709855	-4.29076	1.78064e-05	0.00223229
KRT80	64.6852	0.309049	0.0721456	4.28369	1.83823e-05	0.0022557
CDH4	1235.54	0.323453	0.0755163	4.28322	1.84212e-05	0.0022557
DNAJC5	176.721	0.266209	0.0622487	4.27654	1.89819e-05	0.00228292
FAM83C	16.5067	0.377532	0.0883499	4.27315	1.9273e-05	0.00228659
TKT	104.367	0.28604	0.0669478	4.27259	1.93216e-05	0.00228659
MMP9	19.4796	0.374698	0.087867	4.26438	2.00461e-05	0.00233497
NTSR1	146.423	0.369124	0.0866498	4.25995	2.04469e-05	0.00236305
TG	489.456	0.263674	0.0620231	4.25122	2.12612e-05	0.00241936
WISP1	108.97	0.306009	0.0722665	4.23444	2.29118e-05	0.00252591
KCNN4	42.2713	0.326346	0.0770874	4.23346	2.3012e-05	0.00252591
HOXA11	10.497	0.376762	0.0892172	4.22297	2.41105e-05	0.00258454
HN1L	35.8489	0.316067	0.0749895	4.21481	2.49986e-05	0.00264146
PSIP1	105.839	-0.280435	0.0669057	-4.1915	2.77115e-05	0.00286669
CEP250	121.008	0.265639	0.0634947	4.18363	2.86888e-05	0.00291829
CREG2	71.6917	0.263337	0.062958	4.18274	2.88021e-05	0.00291829
MNDA	28.505	0.365583	0.0874691	4.17956	2.92071e-05	0.00292944
PVRL4	38.7794	0.31188	0.074769	4.17125	3.02929e-05	0.00300753
LAPTM5	81.9208	0.264898	0.063774	4.15371	3.2713e-05	0.00317086
SALL4	44.9058	0.289638	0.0701747	4.12739	3.66901e-05	0.00341356
RIMS4	98.468	0.317409	0.0769361	4.12562	3.69745e-05	0.00341852
RP11-190A12.7	22.2151	0.310787	0.0754833	4.1173	3.83343e-05	0.00343919
PSMA8	70.6044	-0.302362	0.0734432	-4.11695	3.83921e-05	0.00343919
TGFBI	106.736	0.276969	0.067276	4.11691	3.83985e-05	0.00343919
MGAM	216.582	0.300409	0.0730147	4.11436	3.88255e-05	0.00343919
BPIFB6	19.8341	0.364723	0.0889146	4.10195	4.09689e-05	0.00353292
ARHGAP40	75.5532	0.325039	0.0794912	4.08899	4.33249e-05	0.00358645
CLRN3	44.2958	0.302543	0.074069	4.08461	4.41505e-05	0.00360839
CYP4F3	46.2012	0.318493	0.0780278	4.08178	4.46914e-05	0.00361529
CDH22	226.102	0.305618	0.0750665	4.0713	4.67509e-05	0.00366116
ZNF322	38.9031	-0.268884	0.0660446	-4.07124	4.6763e-05	0.00366116
LCN2	15.6597	0.369415	0.0907392	4.07118	4.67762e-05	0.00366116
TCN1	20.0409	0.335218	0.0828404	4.04655	5.1978e-05	0.00396346
PSTPIP1	128.415	0.263956	0.0653774	4.03741	5.40441e-05	0.00407895
CYP24A1	34.3772	0.319968	0.0793037	4.03472	5.46673e-05	0.00409635
BPIFB4	56.8029	0.273755	0.0678614	4.03403	5.48285e-05	0.00409635
BPIFB2	33.1196	0.339377	0.0844193	4.02014	5.8163e-05	0.00422154
SDC4	72.814	0.279464	0.0697252	4.00809	6.1213e-05	0.00433265
CEACAM7	48.1575	0.3252	0.0814093	3.99463	6.47964e-05	0.00447714
KIF21B	139.567	0.268895	0.0673255	3.99396	6.49778e-05	0.00447714
R3HDML	28.0296	0.313019	0.0783842	3.99339	6.51341e-05	0.00447714
UBE2B	50.0253	-0.266585	0.0667711	-3.99253	6.53729e-05	0.00447714
DSEL	22.9054	-0.311762	0.0782676	-3.98328	6.79717e-05	0.00453551
ARFRP1	32.3611	0.334931	0.0847269	3.95307	7.71556e-05	0.00500598
MGEA5	112.144	-0.273333	0.0692094	-3.94937	7.83584e-05	0.00503981
SIRPB2	28.5642	0.334564	0.0849969	3.93619	8.27842e-05	0.00525591
PSMG2	58.6564	-0.266466	0.0677715	-3.93182	8.43038e-05	0.00528435
AMICA1	72.5128	0.266253	0.067804	3.9268	8.60833e-05	0.00532816
ZNF703	20.5803	-0.348832	0.0890181	-3.91866	8.9042e-05	0.00542469
AURKA	44.8834	0.275386	0.0703541	3.91429	9.06709e-05	0.00544212
IFFO1	77.0534	0.275118	0.0703532	3.91053	9.20952e-05	0.00547134
ELF5	61.3798	0.265609	0.0680028	3.90586	9.38921e-05	0.00550815
CDCA5	30.6194	0.272923	0.070036	3.8969	9.74311e-05	0.00563742
KCNS1	20.8967	0.326701	0.0839031	3.89379	9.86888e-05	0.00563742
OSR1	26.0219	-0.307175	0.0789254	-3.89197	9.94336e-05	0.00563742
TCEA2	70.8677	0.311894	0.0801696	3.89043	0.000100067	0.00563742
IGSF23	45.7942	0.27847	0.0716712	3.88539	0.000102167	0.00568261
SIRPD	10.9667	0.351102	0.0903723	3.88507	0.000102302	0.00568261
NKAIN4	80.5699	0.311002	0.0800635	3.88444	0.000102566	0.00568261
TRMT6	23.8878	0.305646	0.0790847	3.86479	0.000111183	0.00606914
OPRL1	45.6902	0.319439	0.0827414	3.8607	0.000113064	0.00612659
NELFE	13.731	0.329211	0.0854536	3.85251	0.000116911	0.00627145
KRT36	17.326	0.322369	0.083682	3.85231	0.000117009	0.00627145
RBPJL	19.7447	0.315436	0.0819771	3.84786	0.000119154	0.00636333
KRT7	44.4899	0.295862	0.0770938	3.8377	0.000124194	0.00651836
TREML2	18.4464	0.332562	0.0867005	3.83575	0.000125179	0.00651836
SLC45A4	387.603	0.263752	0.0692177	3.81048	0.0001387	0.00695521
LILRB2	42.3859	0.316722	0.0834281	3.79635	0.000146841	0.00726179
HK3	45.3695	0.30422	0.0801902	3.79373	0.000148401	0.00729335
FCN1	29.5104	0.320258	0.0845144	3.78939	0.000151017	0.00737868
SLC7A5	177.22	0.271387	0.0721753	3.76011	0.000169841	0.00792572
PARD6B	61.1583	0.263317	0.070217	3.75004	0.000176804	0.00818555
CYP2W1	28.0639	0.323514	0.0863346	3.74721	0.000178809	0.00822372
TCTN1	33.0087	-0.275005	0.074089	-3.71182	0.000205771	0.00910866
KCNQ2	168.884	0.293796	0.0791645	3.71121	0.000206273	0.00910866
ZNF334	21.1334	0.318706	0.0861026	3.70147	0.000214355	0.00938153
CARD9	39.8042	0.274502	0.0742313	3.69793	0.000217362	0.00948507
GSDMA	26.5169	0.277008	0.0749868	3.69409	0.000220677	0.00957326
S100A9	10.9134	0.334467	0.0907198	3.68682	0.000227076	0.0097934
IL10	15.5704	0.323467	0.087817	3.68343	0.000230121	0.00984387
TMEM167B	20.34	-0.302736	0.0821922	-3.68327	0.000230264	0.00984387
CD177	10.3643	0.332221	0.0903778	3.67591	0.000237	0.00996007
RORC	52.5102	0.266128	0.0724921	3.67113	0.000241476	0.0100269
DSN1	40.4698	0.291041	0.0799545	3.64008	0.000272557	0.0107394
TTYH3	173.246	0.263047	0.0723122	3.63766	0.000275125	0.0107955
SRMS	31.4367	0.309549	0.0852081	3.63286	0.000280294	0.0109161
AK6	27.0334	-0.27013	0.0744484	-3.62842	0.000285157	0.0109732
CD244	52.5795	0.266484	0.073452	3.628	0.000285626	0.0109732
KCNJ2	21.0544	0.291056	0.0802389	3.62736	0.000286329	0.0109732
SERPINB2	37.4147	0.29267	0.0812117	3.60379	0.000313606	0.0116178
CEACAM3	34.8237	0.313044	0.0871554	3.59179	0.000328414	0.0119956
MFAP4	12.0948	0.312121	0.0872976	3.57536	0.000349742	0.0124243
CXCR2	22.6829	0.306693	0.0858405	3.57282	0.00035316	0.0124983
LILRA4	12.0605	0.311431	0.0872348	3.57003	0.000356939	0.0126019
BPIFB3	35.1461	0.289099	0.0809977	3.56922	0.000358046	0.0126109
HDGF	27.5943	0.283662	0.0795392	3.56632	0.000362025	0.0126992
RELT	82.6141	0.266538	0.0747411	3.56615	0.00036227	0.0126992
ANTXRL	89.0512	0.280625	0.0787716	3.56252	0.000367312	0.0128455
BPIFB1	65.3609	0.265522	0.0745814	3.56016	0.00037063	0.012931
ALDH3B1	77.5883	0.264262	0.0742743	3.55792	0.0003738	0.0129565
RPL9	14.1034	-0.304762	0.0856752	-3.55717	0.000374865	0.0129565
KIR2DL4	13.9738	0.320158	0.0902516	3.5474	0.000389059	0.0132247
CABLES2	68.355	0.27275	0.0772889	3.52897	0.00041718	0.0139623
IL18RAP	56.2364	0.272694	0.0775342	3.51708	0.000436315	0.0143431
XKR7	52.7372	0.287358	0.0820488	3.50228	0.000461294	0.0149647
CDCA4	41.1098	0.264483	0.075656	3.49586	0.000472534	0.0150513
ENAM	59.2613	-0.285047	0.0815636	-3.49478	0.000474451	0.0150513
SOWAHA	12.8198	-0.312668	0.0895539	-3.49139	0.000480509	0.0151238
AC011513.3	38.3609	0.282323	0.0812156	3.47622	0.000508537	0.0156725
EDDM3A	27.2884	0.274301	0.0789225	3.47558	0.000509747	0.0156771
SLC12A5	71.6196	0.281496	0.0813612	3.45983	0.000540522	0.0162189
GATA5	37.9922	0.286508	0.0831225	3.44681	0.000567241	0.0167824
ADH1C	33.4481	-0.289966	0.0841944	-3.44401	0.000573157	0.0168899
WDR92	17.0694	-0.28776	0.0837646	-3.43534	0.000591801	0.0170812
NCF4	48.0273	0.281485	0.082237	3.42285	0.000619689	0.0174944
LFNG	81.6634	0.267984	0.0784007	3.41814	0.000630516	0.0175654
BTG1	11.9033	0.305488	0.0895282	3.4122	0.000644415	0.0176861
COL20A1	99.0076	0.28957	0.085128	3.40159	0.000669959	0.0180134
TMEM69	16.4805	-0.288432	0.0850103	-3.39291	0.000691554	0.0183169
TREM1	38.5385	0.275316	0.0813748	3.38331	0.000716181	0.0187169
HRH3	12.6856	0.307208	0.0908266	3.38236	0.000718666	0.0187169
DES	35.5221	-0.271469	0.0802952	-3.38089	0.000722513	0.0187354
GPR179	29.4147	0.271379	0.0807121	3.36231	0.000772924	0.0196458
CD300LB	22.5586	0.286529	0.0853036	3.35894	0.000782431	0.0197181
CD93	28.3201	0.286493	0.085377	3.35563	0.00079185	0.0198877
VSTM1	32.7565	0.278596	0.0831153	3.35193	0.000802505	0.0199538
GAPDH	15.3098	0.294129	0.0877676	3.35122	0.000804557	0.0199695
KRT78	18.7207	0.277694	0.0829216	3.34887	0.000811414	0.0201059
MYLK2	34.6198	0.26617	0.0795342	3.34662	0.000818045	0.0201354
GFAP	27.858	0.265687	0.0796568	3.3354	0.00085177	0.0206666
REEP2	24.1146	-0.274288	0.0825664	-3.32203	0.000893666	0.021255
MEFV	26.4528	0.283958	0.0858036	3.3094	0.000934977	0.0218156
ADGRG3	42.3443	0.275471	0.0835598	3.2967	0.000978283	0.0223452
IL1B	14.8502	0.282559	0.085903	3.28928	0.00100446	0.0226508
STK16	11.5866	0.283427	0.0862865	3.28472	0.00102085	0.0229158
CEACAM4	15.6038	0.289638	0.0882654	3.28144	0.00103277	0.0230781
CISH	17.4207	0.284146	0.0868648	3.27113	0.00107119	0.0236509
PADI4	61.5864	0.266801	0.0817998	3.26163	0.00110773	0.0242048
PROKR2	15.2784	0.292063	0.0899794	3.24588	0.00117087	0.0253597
KRT75	20.4568	0.279382	0.086174	3.24207	0.00118664	0.0254464
ACTRT3	14.0854	-0.282852	0.0872794	-3.24076	0.00119211	0.025451
CD33	25.8102	0.28449	0.0879109	3.23612	0.00121167	0.0255919
SYT8	27.3982	0.283741	0.0877856	3.2322	0.0012284	0.0257025
GOLGA7B	20.7129	0.275309	0.0853016	3.22748	0.00124884	0.0259364
BIRC7	14.6947	0.289277	0.0907255	3.18849	0.0014302	0.0280224
CYP3A7-CYP3A51P	27.6448	0.271795	0.0853528	3.18437	0.0014507	0.028163
MPEG1	12.8194	0.276633	0.0875821	3.15856	0.00158553	0.0297648
RP1	16.8461	0.269619	0.0856549	3.14774	0.00164539	0.03039
MAT2A	17.2689	0.270951	0.0860802	3.14766	0.00164584	0.03039
KRT15	21.01	0.264134	0.0850131	3.10698	0.0018901	0.0329332
RGS19	25.5115	0.273363	0.0884385	3.091	0.00199484	0.0340877
LTB4R	22.2975	0.263542	0.085615	3.07822	0.00208238	0.0349727
STXBP2	11.722	0.264655	0.0864882	3.06002	0.00221325	0.0363381
FCAR	27.3995	0.264309	0.0867874	3.04548	0.00232306	0.037394
TLX2	11.4101	-0.266376	0.0875706	-3.04185	0.00235132	0.037608
PTMS	13.0537	0.269357	0.0894447	3.01144	0.00260015	0.0397663
Table S6. Differential 5hmC loci in gene bodies detected at 5% FDR and 1.2 fold-change in the tumor gDNA from discovery batch of colorectal cancer patients.

## Sheet: TableS7
plasma cfDNA		tissue gDNA
gene	coefficent	gene	coefficent
PHLDA3	0.588344	TMEM200C	-2.6248
SNTG2	0.079772	NELFE	1.89191
FBXL7	0.528879	HN1L	1.72391
FST	1.37235	MAT2A	1.64911
PERP	4.1127	TLX2	-1.36871
SULF1	2.62835	MFAP4	1.36606
RUNX1T1	1.44802	ZNF703	-1.31859
ADAM20	0.0738983	MUSK	-1.25357
NME3	-0.249577	CD177	1.13849
SPAG4	0.517096	ZYX	1.09488
		ZNF334	1.08807
		MSRB1	1.07625
		ZG16B	1.07048
		RP1-138B7.6	0.979305
		RPL9	-0.967848
		TRMT6	0.906699
		EDDM3A	0.875011
		C1orf105	0.865656
		ZNF322	-0.865479
		TGM3	0.845183
		SALL4	0.80846
		CCM2L	0.777302
		REEP2	-0.709606
		MPEG1	0.684019
		PSMA8	-0.650294
		IL10	0.635334
		PIGR	0.621514
		SULF2	0.617756
		ABCA8	-0.614869
		AK6	-0.592588
		CDCA4	0.56659
		CRACR2A	0.553273
		SIGLEC9	0.550238
		SIRPD	0.510186
		DSN1	0.450491
		DNAJC5	0.437769
		SPATA22	-0.431544
		HK2	0.421829
		PARD6B	0.372797
		LILRA4	0.370174
		TGFBI	0.364633
		CLRN3	0.357902
		STK16	0.312361
		RP11-444E17.6	0.277996
		POFUT1	0.271506
		KCNJ2	0.268724
		ACTRT3	-0.253753
		CLDN1	0.247216
		NOVA1	-0.245967
		MKI67	0.236403
		RP11-190A12.7	0.227271
		HOXA11	0.223818
		BPIFB4	0.215288
		CDCA5	0.203581
		KRT75	0.194956
		HNF4A	0.179071
		HDGF	0.136434
		PGC	0.124642
		PMEPA1	0.123042
		CDH26	0.10641
		PCYOX1	-0.084024
		TMEM167B	-0.0550632
		PLAGL2	0.0317866
		DSEL	-0.0160841
		SCARA5	-0.0146557
		DES	-0.00510805
Table S7. Colorectal cancer classifiers derived from plasma cfDNA and tissue gDNA profiles.

## Sheet: TableS8
id	baseMean	log2FoldChange	lfcSE	stat	pvalue	padj
SULF1	241.453	0.69659	0.112624	6.18508	6.20707e-10	9.67745e-06
RDM1	72.1893	-0.557036	0.0999835	-5.57128	2.52876e-08	0.00019713
PDE10A	707.231	0.526017	0.0965348	5.449	5.06552e-08	0.000230627
BMPER	221.912	0.536999	0.0990537	5.42129	5.91692e-08	0.000230627
NOS1	403.825	0.50851	0.0951708	5.34314	9.1352e-08	0.000236213
C9orf92	123.083	0.541814	0.101882	5.31808	1.04867e-07	0.000236213
OSMR	137.648	0.611548	0.115038	5.31603	1.06054e-07	0.000236213
PRIMPOL	348.33	-0.343727	0.0654786	-5.24946	1.52545e-07	0.000267956
CADPS2	436.501	0.696493	0.132873	5.24179	1.59025e-07	0.000267956
ARHGAP28	157.309	0.555306	0.106229	5.22745	1.71866e-07	0.000267956
WLS	402.834	0.428332	0.0826382	5.18321	2.18095e-07	0.000309119
MEOX2	82.4047	0.737041	0.144043	5.11681	3.1074e-07	0.000403729
XPNPEP1	341.786	-0.271188	0.0534033	-5.07812	3.81192e-07	0.000457167
FBXL7	376.053	0.707352	0.140333	5.04052	4.64266e-07	0.000517027
CDH11	105.098	0.669103	0.133621	5.00746	5.51521e-07	0.000573251
ABLIM2	784.11	0.33319	0.0670645	4.9682	6.75775e-07	0.000658501
PALM2	147.662	0.438692	0.0887152	4.94495	7.61643e-07	0.00065971
ZNF714	111.58	-0.555851	0.11276	-4.9295	8.24424e-07	0.000676505
CAP2	414.239	0.426926	0.0870443	4.90469	9.3573e-07	0.000707943
WTIP	100.471	0.471928	0.0962925	4.90099	9.5355e-07	0.000707943
LMLN	385.195	-0.423882	0.086881	-4.87889	1.06687e-06	0.000756069
NXN	1125.66	0.342366	0.0703614	4.86582	1.13983e-06	0.000771008
ZNF518B	78.0113	-0.506812	0.10437	-4.85593	1.19822e-06	0.000771008
RBMS3	640.762	0.602067	0.124156	4.84927	1.23919e-06	0.000771008
SNAP29	316.575	-0.279793	0.0579252	-4.83024	1.36368e-06	0.000771008
BNC2	455.429	0.506728	0.104965	4.82758	1.38204e-06	0.000771008
AXIN2	34.3463	0.718491	0.148842	4.8272	1.38466e-06	0.000771008
DAB2IP	1327.56	0.298927	0.0626618	4.77047	1.83793e-06	0.000978563
TCF7L1	807.551	0.373702	0.0784165	4.7656	1.88294e-06	0.000978563
SAMD5	303.656	0.653503	0.1375	4.75276	2.00656e-06	0.00100917
MEIS2	316.666	0.604247	0.127479	4.73998	2.13741e-06	0.00104139
LRIG1	659.7	0.467927	0.0989444	4.72919	2.25414e-06	0.00105303
CASC10	10.2405	0.754482	0.159844	4.72011	2.35717e-06	0.00105303
EBF2	149.654	0.405807	0.0860746	4.71459	2.42198e-06	0.00105303
KSR2	570.868	0.486649	0.103239	4.71379	2.43147e-06	0.00105303
PLCXD3	120.873	0.665107	0.141267	4.70815	2.4998e-06	0.00105336
LDB2	654.505	0.569633	0.121166	4.70125	2.58579e-06	0.00106092
DOCK9	938.784	0.337017	0.0718169	4.69272	2.69591e-06	0.00107774
LRRC3B	49.2969	0.567849	0.121791	4.66249	3.12408e-06	0.00121769
RNF183	60.1885	-0.567379	0.121833	-4.657	3.20846e-06	0.00122008
ETV1	115.927	0.504199	0.108399	4.65133	3.29795e-06	0.00122425
2016-09-10	184.377	0.556528	0.11992	4.64084	3.46992e-06	0.00125813
RUNX1T1	164.264	0.590369	0.127449	4.6322	3.61803e-06	0.00128201
FAM46A	268.49	0.48227	0.104305	4.62364	3.77068e-06	0.00130641
SPRY4	75.6881	0.497269	0.108155	4.59772	4.27135e-06	0.00143651
GATA6	106.314	0.68989	0.150144	4.59486	4.33044e-06	0.00143651
PDZRN3	239.768	0.546186	0.119071	4.58706	4.49531e-06	0.00146013
SGCE	76.4178	0.603976	0.132104	4.57198	4.83126e-06	0.00153723
BMP2	34.889	0.627892	0.13778	4.55721	5.18388e-06	0.00161644
SMOC2	243.191	0.494766	0.108776	4.54847	5.40377e-06	0.00162612
VAT1L	285.641	0.424729	0.0934062	4.54711	5.43865e-06	0.00162612
KIF20B	246.14	-0.421203	0.0927006	-4.54369	5.52783e-06	0.00162612
CAGE1	121.895	-0.374545	0.0825491	-4.53724	5.69962e-06	0.00163294
IMPG1	77.8339	0.52425	0.115681	4.53186	5.84654e-06	0.00163294
DCLK1	219.982	0.481182	0.106281	4.52744	5.97028e-06	0.00163294
PARVA	310.34	0.481196	0.106366	4.52395	6.06953e-06	0.00163294
LIPH	200.734	-0.489234	0.108218	-4.52081	6.16024e-06	0.00163294
WWTR1	665.867	0.432565	0.095697	4.52016	6.17944e-06	0.00163294
RNF2	345.718	-0.351259	0.0779663	-4.50527	6.62882e-06	0.0017225
LRRC37A3	144.078	-0.374004	0.0834655	-4.48094	7.4314e-06	0.00189939
FAM81B	141.346	-0.412909	0.0922823	-4.47441	7.66233e-06	0.00192683
MAPRE2	1017.81	-0.325369	0.0728288	-4.46759	7.91056e-06	0.00193507
TLL1	137.653	0.559583	0.125325	4.46506	8.00468e-06	0.00193507
APBB2	1357.71	0.479411	0.10741	4.46339	8.06746e-06	0.00193507
TMEM98	54.2681	0.46785	0.105153	4.44924	8.61742e-06	0.00202744
CNN3	102.24	0.578382	0.130065	4.44688	8.71264e-06	0.00202744
ADGRL2	750.585	0.510388	0.115185	4.43102	9.37879e-06	0.00209969
FAM171A1	581.304	0.535673	0.120995	4.42723	9.54515e-06	0.00209969
BRINP1	117.438	0.489733	0.110628	4.42685	9.56179e-06	0.00209969
ARHGAP20	145.006	0.501295	0.113684	4.40956	1.0358e-05	0.00224295
CNTN4	634.93	0.464445	0.105761	4.39145	1.12597e-05	0.00232329
TMC7	201.034	0.391735	0.0892443	4.38947	1.13626e-05	0.00232329
IL1R1	513.804	0.349473	0.0796302	4.3887	1.14032e-05	0.00232329
TCF7	227.179	0.340078	0.0775349	4.38613	1.15386e-05	0.00232329
POPDC2	102.883	-0.417389	0.0951768	-4.3854	1.15771e-05	0.00232329
FAM110B	594.379	0.42489	0.0969065	4.38454	1.16231e-05	0.00232329
TENM4	885.49	0.366713	0.0837724	4.37749	1.20054e-05	0.00235055
SASS6	132.568	-0.314332	0.0718231	-4.37648	1.20611e-05	0.00235055
RAG1	150.691	-0.342929	0.0785141	-4.36773	1.25542e-05	0.00241645
GRIN2B	390.436	0.47667	0.109391	4.35751	1.31553e-05	0.00248111
NRG3	508.924	0.468959	0.107643	4.35662	1.32084e-05	0.00248111
DSG1	31.6361	0.680735	0.15667	4.34502	1.39266e-05	0.00253015
ADAMTSL1	375.755	0.523121	0.120446	4.34322	1.40411e-05	0.00253015
PCDH7	237.622	0.524121	0.120679	4.34311	1.40478e-05	0.00253015
PLCE1	321.597	0.518698	0.119495	4.34076	1.41991e-05	0.00253015
ZNF431	174.643	-0.515113	0.118764	-4.3373	1.44246e-05	0.00253015
FAM149A	225.508	0.513415	0.118401	4.33625	1.44931e-05	0.00253015
PTPRM	1400.37	0.516399	0.119207	4.33195	1.47794e-05	0.00253015
EML6	1095.18	-0.268939	0.0621195	-4.32938	1.49529e-05	0.00253015
EML1	661.801	0.367324	0.0848661	4.32827	1.50283e-05	0.00253015
DOCK4	1133.95	0.454179	0.104956	4.32734	1.50923e-05	0.00253015
RNF114	122.427	0.373729	0.0864405	4.32354	1.53547e-05	0.00254676
PDLIM3	61.6115	0.52902	0.122441	4.32061	1.556e-05	0.00255364
SLAMF1	181.813	-0.377755	0.0875562	-4.31443	1.60018e-05	0.00259878
SAMD12	676.348	0.439183	0.102001	4.30565	1.66493e-05	0.00267246
FCER1A	53.2503	-0.51576	0.119842	-4.30368	1.67982e-05	0.00267246
NEK10	247.349	0.459497	0.106886	4.29894	1.71616e-05	0.00270269
SPATA18	34.6923	0.515559	0.120157	4.29071	1.78104e-05	0.00276396
ASTN1	184.621	0.425407	0.0991733	4.28953	1.79052e-05	0.00276396
TEKT5	206.774	0.413063	0.0963561	4.28684	1.81235e-05	0.00277023
CHEK1	75.5498	-0.425453	0.0993601	-4.28193	1.85279e-05	0.00280455
CCDC134	209.464	-0.347467	0.0812389	-4.27711	1.89337e-05	0.00283842
DRC7	235.178	-0.279937	0.0654921	-4.27437	1.9168e-05	0.00284617
HRASLS	83.0162	-0.495466	0.116133	-4.26636	1.98684e-05	0.00290462
BRSK1	267.939	-0.434168	0.101783	-4.26563	1.99342e-05	0.00290462
ADAMTS8	85.996	0.397883	0.0934175	4.25919	2.05172e-05	0.00296189
BMS1	231.653	-0.28619	0.0672473	-4.25578	2.08321e-05	0.00297976
THSD7A	440.378	0.559872	0.132153	4.23654	2.26994e-05	0.00321733
PDE5A	536.416	-0.514845	0.121668	-4.23155	2.32087e-05	0.00323658
TMEM117	480.276	0.488466	0.115516	4.22854	2.35211e-05	0.00323658
SKP1	40.7435	0.533724	0.12626	4.22718	2.36635e-05	0.00323658
TDRD1	141.972	0.339693	0.0803595	4.22716	2.36656e-05	0.00323658
SLC1A6	102.833	-0.39175	0.0930189	-4.21152	2.53663e-05	0.00340937
SYT9	246.625	0.383472	0.0911085	4.20897	2.56542e-05	0.00341858
NUAK1	250.898	0.594971	0.141676	4.19951	2.67496e-05	0.00353435
SNCAIP	183.579	0.557784	0.132975	4.19465	2.73296e-05	0.00358064
TNNT1	104.778	-0.535064	0.127731	-4.18899	2.80202e-05	0.00364052
PLA1A	186.037	-0.423219	0.101215	-4.18137	2.8976e-05	0.00373359
UBE2C	42.9911	-0.583975	0.139735	-4.17917	2.92578e-05	0.003739
FAT4	334.278	0.354812	0.0849665	4.1759	2.9681e-05	0.00376225
SPC25	134.112	-0.400258	0.0961045	-4.16482	3.11597e-05	0.00389639
MAP3K5	1682.89	-0.360445	0.0865573	-4.16424	3.12391e-05	0.00389639
OCA2	283.969	0.385726	0.0927151	4.16034	3.1777e-05	0.00393203
CPE	169.101	0.383313	0.0925028	4.1438	3.41597e-05	0.00416081
ZBED5	161.303	-0.333916	0.0806231	-4.14168	3.44764e-05	0.00416683
INPP1	121.896	0.301665	0.0728921	4.13851	3.49566e-05	0.00419237
HMCN2	429.278	0.303367	0.0733368	4.13663	3.52443e-05	0.00419461
BRIP1	331.192	-0.311135	0.0754279	-4.12494	3.70838e-05	0.00437938
MEI1	374.17	-0.31636	0.076726	-4.12324	3.73586e-05	0.00437938
CCDC27	129.272	-0.379305	0.0920751	-4.11952	3.79667e-05	0.00441745
FGF14	458.549	0.571519	0.138826	4.1168	3.8417e-05	0.00443674
RFX6	35.8275	0.614624	0.149361	4.11501	3.87155e-05	0.00443833
ANK2	426.248	0.408348	0.0994446	4.10629	4.02066e-05	0.00452101
NHLRC2	294.801	-0.28555	0.0695624	-4.10495	4.04398e-05	0.00452101
DNAH9	341.245	0.359859	0.0876837	4.10406	4.05966e-05	0.00452101
ATP6V1H	396.23	0.270529	0.0660152	4.09797	4.16784e-05	0.00460857
IFT57	158.305	-0.364642	0.0890975	-4.09261	4.26541e-05	0.00465104
TACC2	749.338	0.503295	0.122977	4.09258	4.26592e-05	0.00465104
SKA2	231.185	-0.361533	0.088511	-4.08461	4.41513e-05	0.0047803
LIN7A	222.238	0.573982	0.140893	4.07389	4.62334e-05	0.00495388
KIF25	121.371	0.555283	0.136329	4.07311	4.639e-05	0.00495388
SHC4	335.124	-0.381322	0.0936961	-4.06978	4.70574e-05	0.00499096
MCC	960.02	0.522755	0.128519	4.06754	4.75115e-05	0.00500508
SCARB2	226.541	0.296252	0.0729677	4.06004	4.90643e-05	0.00510037
EXT1	1152.4	0.410881	0.101235	4.0587	4.93463e-05	0.00510037
PLXNA1	316.881	0.313696	0.0772944	4.05846	4.93974e-05	0.00510037
SP7	122.294	-0.464449	0.114595	-4.05295	5.05756e-05	0.00518766
NTN4	214.779	0.532733	0.131653	4.0465	5.19893e-05	0.00529781
ADAMTS9	252.355	0.395149	0.0978449	4.03852	5.37891e-05	0.00541537
NCKAP5	706.712	0.596558	0.147725	4.03831	5.38376e-05	0.00541537
GFOD2	359.369	0.335804	0.0832611	4.03315	5.50347e-05	0.00545651
KANK4	289.168	0.277564	0.0688471	4.0316	5.53983e-05	0.00545651
LRIG3	80.0023	0.654148	0.162274	4.03112	5.55108e-05	0.00545651
MAGI1	1258.77	0.623332	0.154652	4.03055	5.56466e-05	0.00545651
CD84	257.842	-0.452122	0.112404	-4.02231	5.76312e-05	0.00559805
FBXO21	297.164	0.285942	0.0711017	4.02158	5.78081e-05	0.00559805
ZIC5	16.4762	0.562824	0.140019	4.01963	5.82888e-05	0.00560976
EGLN1	272.479	0.32115	0.0799619	4.01628	5.91238e-05	0.00565521
PLEKHG1	909.885	0.349849	0.0871456	4.01453	5.95635e-05	0.00566253
SGCD	464.664	0.547197	0.136409	4.01143	6.03518e-05	0.00570269
CEP112	615.749	0.323374	0.0810568	3.98947	6.62197e-05	0.00621947
NLN	762.812	-0.306709	0.076922	-3.98728	6.6836e-05	0.0062228
CCDC173	136.358	-0.400098	0.100388	-3.98552	6.73335e-05	0.0062228
PEBP1	50.4781	0.425398	0.106827	3.98214	6.8298e-05	0.0062228
PCDH1	133.161	0.476552	0.119702	3.98114	6.8586e-05	0.0062228
SNTG2	485.718	0.380298	0.0955454	3.98028	6.8833e-05	0.0062228
ATG14	338.573	-0.354467	0.0890798	-3.97921	6.91451e-05	0.0062228
SEMA3F	257.704	0.275888	0.0693493	3.97824	6.94272e-05	0.0062228
PSMF1	270.767	0.286398	0.0719925	3.97817	6.94482e-05	0.0062228
MUC6	280.122	0.292626	0.0736545	3.97295	7.09886e-05	0.00630052
SCD	103.576	0.422483	0.106361	3.97215	7.12259e-05	0.00630052
GNB5	705.288	-0.350672	0.0883177	-3.97058	7.16992e-05	0.00630052
COL4A3	159.887	0.358701	0.0903741	3.96907	7.21535e-05	0.00630052
RFC3	206.747	0.346943	0.087425	3.96847	7.23361e-05	0.00630052
C9orf43	84.7918	-0.419437	0.105864	-3.96205	7.43105e-05	0.00642017
GDPD1	172.694	-0.359059	0.0906706	-3.96004	7.49387e-05	0.00642017
FRMD4A	1926	0.271235	0.068534	3.95767	7.56857e-05	0.00642017
SH3D19	493.649	0.505219	0.12772	3.95566	7.63228e-05	0.00642017
DNTTIP1	141.948	-0.371123	0.0938723	-3.95349	7.70199e-05	0.00642017
ZNF852	30.4677	0.500506	0.1266	3.95344	7.70342e-05	0.00642017
SLC28A1	281.694	0.357247	0.0904327	3.95041	7.80166e-05	0.00642017
FADD	61.0344	-0.395094	0.100029	-3.94979	7.82188e-05	0.00642017
SGSM1	358.959	0.270381	0.0684615	3.94939	7.83493e-05	0.00642017
FAM83D	245.558	-0.294618	0.0746431	-3.94702	7.9131e-05	0.00642017
ACSS3	269.524	0.565804	0.143377	3.94628	7.93761e-05	0.00642017
DAPP1	314.711	-0.475517	0.120577	-3.94369	8.02377e-05	0.00642017
SIAH3	200.876	-0.33756	0.0855976	-3.94357	8.02781e-05	0.00642017
LIFR	202.383	0.478818	0.12167	3.93537	8.30696e-05	0.00648859
ZNF267	147.63	-0.307789	0.0782121	-3.93531	8.30902e-05	0.00648859
RGS5	136.875	0.36397	0.0925284	3.93361	8.36809e-05	0.00648859
GRIK2	272.403	0.470537	0.119643	3.93284	8.39476e-05	0.00648859
ARHGEF15	123.533	-0.476083	0.12108	-3.93199	8.4247e-05	0.00648859
SASH1	941.685	0.315782	0.0803219	3.93145	8.44337e-05	0.00648859
APOLD1	458.79	-0.307453	0.0782148	-3.93089	8.46333e-05	0.00648859
SNX7	83.1088	0.521179	0.132606	3.93027	8.48504e-05	0.00648859
GLP2R	98.6063	0.456226	0.116135	3.9284	8.55137e-05	0.00650363
MLLT4	408.66	0.492839	0.125524	3.92623	8.62859e-05	0.00652001
CAMK4	172.811	0.418242	0.106546	3.92546	8.65655e-05	0.00652001
RELN	352.035	0.480573	0.122466	3.92413	8.70452e-05	0.00652462
TOPAZ1	182.978	-0.380845	0.0971491	-3.92021	8.84735e-05	0.00659995
STXBP5	647.581	-0.3453	0.0883086	-3.91016	9.2236e-05	0.00678968
WSCD1	502.157	0.303717	0.0776903	3.90933	9.25516e-05	0.00678968
HCN1	175.204	0.475514	0.121644	3.90907	9.26514e-05	0.00678968
RAPGEF4	735.434	0.32884	0.0841283	3.90879	9.27588e-05	0.00678968
FAM219A	162.606	0.271421	0.0695169	3.90439	9.44649e-05	0.00688225
INSC	208.85	0.42304	0.108477	3.89983	9.62598e-05	0.0069804
SUCLG2	594.771	0.503674	0.129292	3.89562	9.79493e-05	0.00701265
PXDNL	256.865	0.417154	0.10709	3.89537	9.80504e-05	0.00701265
SPAG6	276.741	-0.315896	0.0811084	-3.89474	9.83032e-05	0.00701265
EGF	420.793	-0.358862	0.092475	-3.88063	0.000104185	0.00735345
UNC5D	269.981	0.48968	0.126189	3.88052	0.000104234	0.00735345
RND3	79.7648	0.591702	0.152556	3.87859	0.000105066	0.00737874
FAM13C	111.435	0.520084	0.134201	3.87541	0.000106445	0.00744205
OVOS2	270.672	-0.459758	0.118699	-3.8733	0.00010737	0.00744361
HRNR	14.8328	0.645974	0.166786	3.87306	0.000107476	0.00744361
DAPL1	119.945	0.330595	0.0853836	3.87188	0.000108001	0.00744361
LCA5	164.227	-0.43808	0.113245	-3.86842	0.000109542	0.00749064
DPP6	601.606	0.381712	0.0987112	3.86695	0.000110204	0.00749236
FAM107A	232.446	0.40083	0.10385	3.85971	0.000113524	0.00766212
GRWD1	46.1954	0.396041	0.10265	3.85818	0.000114235	0.00767691
DDX58	218.607	0.356094	0.0923806	3.85464	0.000115902	0.00773308
SFRP1	84.0253	0.426549	0.110746	3.85161	0.000117345	0.00773308
FBXO15	158.427	-0.386742	0.100448	-3.85018	0.000118032	0.00773308
MED6	36.5201	0.479829	0.124631	3.85	0.000118119	0.00773308
PMAIP1	14.9588	-0.576013	0.149653	-3.84898	0.000118609	0.00773308
C1orf116	97.8773	-0.379402	0.098585	-3.84848	0.000118854	0.00773308
DIP2C	1624.97	0.434515	0.112914	3.84819	0.000118993	0.00773308
SATB2	165.971	0.416665	0.108278	3.8481	0.000119039	0.00773308
SMARCAL1	325.087	-0.363367	0.0946094	-3.84071	0.000122679	0.00793648
KCNH7	256.659	0.524914	0.136736	3.8389	0.000123587	0.00796218
ACSM4	46.0005	-0.460039	0.120057	-3.83184	0.000127188	0.00810191
SP100	428.547	0.263533	0.0687931	3.83081	0.00012772	0.00810191
GALNT18	1094.85	0.293747	0.0766824	3.8307	0.000127781	0.00810191
ZNF2	38.912	0.42627	0.111323	3.82913	0.000128595	0.00810191
ADAMTS17	780.384	0.593	0.154867	3.8291	0.000128613	0.00810191
PRC1	204.295	-0.409006	0.106829	-3.8286	0.000128874	0.00810191
TRIB2	128.703	0.45177	0.118069	3.8263	0.000130082	0.00814499
NID2	279.209	-0.388125	0.101513	-3.8234	0.000131624	0.00820858
COL22A1	352.098	0.299995	0.0785155	3.82084	0.000132998	0.00823276
EFEMP2	115.875	-0.381846	0.0999547	-3.82019	0.000133349	0.00823276
PPCDC	765.649	-0.341249	0.0893385	-3.81973	0.000133595	0.00823276
NEXN	263.112	-0.352143	0.0923484	-3.8132	0.000137177	0.0084202
RASSF8	308.585	0.313977	0.0823806	3.8113	0.00013824	0.00842178
HIST1H4H	36.5113	-0.487042	0.127792	-3.81122	0.000138283	0.00842178
CFHR5	33.862	0.600463	0.157845	3.80413	0.000142306	0.00863305
MYO6	237.061	0.484116	0.127329	3.80208	0.000143484	0.00866071
CADM1	454.32	0.612094	0.161017	3.80141	0.000143873	0.00866071
CRB1	415.137	-0.344428	0.0906471	-3.79966	0.000144894	0.00868862
KIF1B	858.273	0.263953	0.0695295	3.79627	0.00014689	0.00876043
EMC3	290.947	-0.268916	0.0708499	-3.79558	0.000147298	0.00876043
PACRG	803.292	0.421542	0.111089	3.79463	0.000147861	0.00876043
SHISA9	228.539	0.488527	0.128769	3.79383	0.000148339	0.00876043
P2RX6	102.715	-0.311003	0.082115	-3.78741	0.000152223	0.00892222
AGAP1	2045.98	0.43482	0.114928	3.78343	0.000154682	0.00896521
KIF6	642.928	0.292672	0.0774281	3.77992	0.000156878	0.00903512
LAMP5	26.1711	-0.569971	0.1508	-3.77965	0.000157047	0.00903512
ARHGAP29	277.339	0.410362	0.108649	3.77694	0.000158764	0.00910033
LPAR1	352.738	-0.425168	0.112616	-3.77538	0.000159765	0.00912416
CHGA	60.9976	0.387492	0.102683	3.77366	0.000160872	0.00915385
COLEC10	78.1797	0.459634	0.121903	3.7705	0.000162921	0.00922871
C9orf84	211.434	0.282861	0.0750332	3.76981	0.000163372	0.00922871
SKIL	194.498	0.358748	0.0952217	3.76751	0.000164885	0.00928057
DSG4	54.8485	0.499093	0.132527	3.76596	0.000165908	0.00930459
SETBP1	1356.98	0.316232	0.0841159	3.75948	0.000170264	0.00948066
L3MBTL4	1089.7	0.434509	0.115653	3.75699	0.000171967	0.00954141
TNFSF4	102.187	-0.362841	0.0966762	-3.75316	0.000174621	0.00965432
CASC5	328.646	-0.328603	0.0875898	-3.75161	0.000175704	0.00967986
SYNPR	193.282	0.424254	0.11317	3.74881	0.000177675	0.009754
ODF3L2	67.6473	0.377123	0.100647	3.74697	0.000178981	0.00979122
FAM47E-STBD1	90.1988	0.349529	0.0933658	3.74366	0.000181363	0.00983709
CCDC85A	157.479	0.434216	0.116022	3.74255	0.000182162	0.00983709
COL8A1	142.82	0.335517	0.0896575	3.74221	0.000182407	0.00983709
GABRB3	157.294	0.382962	0.102363	3.74122	0.000183128	0.00983709
BET1	122.648	-0.363702	0.0972211	-3.74098	0.000183306	0.00983709
ALDH3A2	124.823	0.362209	0.0969449	3.73623	0.000186796	0.00993973
GRAMD3	346.754	0.420319	0.112526	3.73531	0.000187484	0.00994237
CORIN	296.774	0.286148	0.0766998	3.73075	0.000190912	0.0100899
CALR	60.07	-0.376836	0.101062	-3.72877	0.00019242	0.0101352
PADI6	173.664	-0.396183	0.106338	-3.72571	0.000194763	0.0102241
SKAP1	789.046	-0.275047	0.0738836	-3.7227	0.000197103	0.0103122
CEP41	284.409	-0.367247	0.0986991	-3.72087	0.000198535	0.0103468
EIF4E	508.54	-0.273202	0.0734501	-3.71956	0.000199574	0.0103468
RSPO3	63.6881	0.439142	0.11807	3.71933	0.000199755	0.0103468
ATP6V0A2	385.728	-0.345053	0.0928185	-3.7175	0.000201201	0.0103797
CD55	200.853	-0.288208	0.0775893	-3.71454	0.000203576	0.0104407
TRABD2B	727.274	0.478077	0.128755	3.71307	0.00020476	0.0104669
PTPRK	761.567	0.558115	0.15044	3.70989	0.000207351	0.0105647
TRPC6	791.989	-0.439799	0.118576	-3.70901	0.000208071	0.0105669
LRP2BP	92.8821	0.429951	0.11595	3.70806	0.000208854	0.0105722
DPM2	35.0236	-0.454902	0.122973	-3.6992	0.000216276	0.0109125
NWD2	198.121	0.389307	0.105299	3.69717	0.000218015	0.0109648
FAM19A1	229.669	0.464018	0.125576	3.69513	0.000219776	0.0110178
CNTNAP3	61.5957	0.477194	0.129301	3.69055	0.000223767	0.0111573
SPOCD1	175.24	-0.368249	0.0997884	-3.6903	0.00022399	0.0111573
EXTL2	79.321	-0.40111	0.108741	-3.68867	0.00022543	0.0111827
HTR3D	27.9296	-0.512507	0.138962	-3.6881	0.000225935	0.0111827
NLRP2	112.448	-0.367026	0.0996635	-3.68265	0.000230822	0.0113884
WBSCR17	366.324	0.469883	0.127697	3.67968	0.000233531	0.0114857
CYP1A2	26.1195	0.564039	0.153327	3.67866	0.00023446	0.0114952
OFCC1	401.834	0.419391	0.114169	3.67342	0.000239323	0.0116603
CMTM2	96.006	-0.447963	0.122032	-3.67086	0.000241738	0.0117413
EPN2	619.548	0.303015	0.0826355	3.66689	0.000245518	0.011851
ATP13A4	608.928	-0.398893	0.108855	-3.66446	0.000247865	0.0119273
TBX19	158.375	-0.365047	0.0996791	-3.66222	0.000250039	0.0119891
LMOD2	16.5692	0.501934	0.137111	3.66077	0.000251454	0.0119891
SKA3	55.7747	-0.406855	0.1112	-3.65876	0.000253436	0.0120101
RGS7BP	102.032	0.358895	0.0981137	3.65795	0.000254243	0.0120118
GABRG3	300.979	0.380707	0.104194	3.65384	0.000258347	0.0121689
CHDH	174.559	0.372455	0.101971	3.65255	0.000259646	0.0121918
RBM18	80.4819	0.303652	0.0831687	3.65104	0.00026118	0.0121918
LAD1	79.7439	0.483225	0.132417	3.64926	0.000262996	0.0122035
PPP1R36	135.824	-0.350123	0.0959981	-3.64718	0.000265131	0.012266
FAM155A	488.472	0.394224	0.108181	3.64411	0.000268317	0.0123767
DNM1L	345.283	-0.383447	0.105253	-3.64309	0.000269382	0.0123892
ROBO1	669.404	0.454301	0.124912	3.63697	0.000275867	0.012613
OR7A5	103.408	-0.402295	0.110676	-3.63488	0.000278114	0.0126506
YAP1	199.22	0.564766	0.155432	3.63352	0.00027958	0.0126506
TCP11L2	173.114	0.302832	0.0833515	3.63319	0.000279935	0.0126506
ATRNL1	464.636	0.425798	0.117229	3.63218	0.00028104	0.0126639
NOX4	83.9657	0.512971	0.14143	3.62703	0.000286703	0.0128818
EFEMP1	47.9721	0.438214	0.120865	3.62566	0.000288226	0.0128939
CD59	192.883	0.276545	0.0762819	3.6253	0.000288626	0.0128939
HTR2A	283.168	-0.373144	0.103034	-3.62157	0.000292822	0.0130183
PTN	108.409	0.578979	0.15988	3.62134	0.000293081	0.0130183
GPR1	105.844	-0.402711	0.111257	-3.61963	0.000295027	0.0130675
ZNF33A	294.079	-0.282947	0.0781962	-3.61843	0.000296401	0.0130779
GDF15	172.936	-0.322574	0.089165	-3.61772	0.000297206	0.0130779
LVRN	71.2171	0.389073	0.10758	3.61658	0.000298519	0.0130779
RUBCN	483.872	-0.284492	0.0786651	-3.6165	0.000298617	0.0130779
C6orf118	13.4547	0.536688	0.14869	3.60944	0.000306855	0.0133086
KCNU1	65.1046	0.469961	0.130217	3.60907	0.0003073	0.0133086
ADAMTS12	297.364	0.429919	0.119158	3.60798	0.000308595	0.0133277
POC5	143.302	-0.272463	0.0755767	-3.60512	0.000312005	0.0134378
GAN	424.848	-0.271769	0.075433	-3.60278	0.000314828	0.013522
SULT2B1	317.695	-0.303956	0.0844425	-3.59957	0.000318746	0.0136145
HSD17B2	133.801	0.525598	0.146046	3.59884	0.00031964	0.0136145
OGFRL1	89.8336	-0.365294	0.101563	-3.59673	0.000322239	0.013627
RAI14	437.373	0.554531	0.154216	3.59581	0.00032339	0.013627
RAB27B	826.359	-0.39593	0.110162	-3.59408	0.000325542	0.0136598
OVCH1	108.598	0.377778	0.105131	3.5934	0.000326391	0.0136598
VPS45	342.599	-0.290888	0.0809683	-3.59261	0.000327382	0.0136598
EFCAB6	1139.73	-0.368374	0.102543	-3.59238	0.000327673	0.0136598
SYCP2L	60.5239	0.41728	0.116244	3.58968	0.000331082	0.0137651
BANK1	1425.51	-0.40895	0.113994	-3.58747	0.000333908	0.0138456
COL24A1	678.009	-0.406215	0.113285	-3.58578	0.000336072	0.0138984
CLVS2	32.339	0.516306	0.144038	3.58451	0.000337713	0.0139244
C6orf15	11.2969	-0.552693	0.154249	-3.58311	0.000339523	0.0139244
GPHN	995.08	0.467414	0.130512	3.58139	0.000341767	0.0139244
ARHGAP44	249.123	0.450176	0.125714	3.58095	0.000342342	0.0139244
KCNK2	107.192	0.367908	0.102761	3.58024	0.000343277	0.0139244
TJP1	580.252	0.525656	0.146872	3.579	0.000344908	0.0139244
MALRD1	1476.2	-0.364389	0.101846	-3.57785	0.00034643	0.0139244
RSPH1	218.016	-0.403669	0.112829	-3.57772	0.000346609	0.0139244
F13A1	1034.12	-0.462035	0.129143	-3.5777	0.000346633	0.0139244
RMDN3	117.807	-0.278021	0.0777121	-3.57757	0.000346802	0.0139244
SLC25A21	253.217	0.362631	0.101389	3.57663	0.000348056	0.0139244
APPL1	164.871	-0.286264	0.0800417	-3.57644	0.00034831	0.0139244
RBPMS	828.904	0.339084	0.0948376	3.57541	0.000349673	0.0139431
MPL	142.824	-0.392929	0.109985	-3.57257	0.000353494	0.0140595
MORC1	358.874	-0.32916	0.092192	-3.57037	0.000356471	0.0141201
MFRP	28.1021	0.452294	0.126715	3.56938	0.000357828	0.0141201
TCTN2	165.52	-0.296695	0.0831443	-3.56844	0.000359116	0.0141201
TSHZ2	1083.67	0.448364	0.125658	3.56812	0.000359547	0.0141201
CCDC50	148.201	0.492299	0.138009	3.56716	0.000360871	0.0141365
RP3-369A17.6	26.0803	-0.485465	0.136167	-3.56523	0.000363534	0.0142052
NPIPB6	18.9241	-0.554548	0.155691	-3.56186	0.000368244	0.0142844
SCD5	571.542	-0.270897	0.0760652	-3.56138	0.000368905	0.0142844
AURKC	20.2375	-0.502986	0.141263	-3.56063	0.000369961	0.0142844
NLRP7	101.751	-0.380973	0.107	-3.5605	0.000370142	0.0142844
CSRNP3	257.823	0.30692	0.0862224	3.55962	0.000371385	0.0142969
FAT1	198.247	0.518464	0.145703	3.55836	0.000373183	0.0143217
ITGB8	179.788	-0.384027	0.107953	-3.55735	0.000374611	0.0143217
ADAM28	130.362	-0.37888	0.10651	-3.55723	0.000374784	0.0143217
LRRC4C	769.827	0.477071	0.134152	3.5562	0.000376254	0.0143427
CEP295	271.96	-0.305581	0.0859553	-3.55512	0.000377808	0.0143668
WFS1	180.749	0.346966	0.09771	3.55097	0.000383807	0.0145241
SLC13A1	35.0444	0.464358	0.130798	3.55018	0.000384962	0.0145326
HIST1H3J	26.2587	-0.459882	0.129747	-3.54446	0.00039342	0.0147882
RGMB	61.4059	0.456871	0.128903	3.54432	0.000393632	0.0147882
FER1L6	736.909	-0.275098	0.0776583	-3.54241	0.000396485	0.0148596
THSD4	1407.51	0.489543	0.138239	3.54127	0.00039821	0.0148848
TBPL2	143.599	-0.353993	0.100035	-3.53868	0.000402132	0.0148848
TANGO6	986.93	0.315848	0.0892695	3.53814	0.000402953	0.0148848
UBE2E2	780.098	0.293123	0.0828496	3.53801	0.000403148	0.0148848
KLHL18	485.837	-0.292807	0.0827675	-3.53771	0.000403619	0.0148848
SHF	149.154	0.270196	0.0763844	3.53732	0.000404208	0.0148848
ATP2C1	742.868	-0.339648	0.0960386	-3.53657	0.000405356	0.0148848
SIGLEC12	54.4905	-0.453976	0.128495	-3.53302	0.000410847	0.0150153
NLRX1	249.346	-0.290388	0.0822072	-3.53239	0.000411822	0.0150153
SRC	992.48	-0.354657	0.100496	-3.52906	0.000417034	0.0151561
RPN1	638.208	-0.272338	0.0772154	-3.52698	0.000420322	0.0152191
MOB1B	585.336	-0.320618	0.0909107	-3.52673	0.000420718	0.0152191
CYP39A1	139.518	0.478663	0.135763	3.52572	0.000422337	0.0152228
FSTL1	161.662	0.308883	0.0876154	3.52544	0.000422775	0.0152228
STOX2	781.793	0.27028	0.0767128	3.52327	0.000426264	0.0152706
SEC14L5	519.826	-0.46021	0.130634	-3.52288	0.00042688	0.0152706
GORAB	48.7683	0.415319	0.117904	3.52252	0.000427459	0.0152706
MAP1LC3B2	176.644	-0.339234	0.0963139	-3.52218	0.00042802	0.0152706
CREBRF	299.296	0.302552	0.0859533	3.51996	0.000431614	0.0153637
KCNK1	85.1714	0.584809	0.166406	3.51434	0.000440848	0.015583
PUS1	102.981	0.308882	0.0878946	3.51424	0.000441021	0.015583
EVI5	829.787	0.286471	0.0815422	3.51316	0.000442812	0.015583
NMNAT3	384.962	-0.289206	0.082329	-3.51281	0.000443388	0.015583
ZP3	266.322	-0.387727	0.110405	-3.51186	0.000444975	0.015583
FMN2	268.57	0.345786	0.0984838	3.5111	0.000446262	0.015583
PRKAR2B	849.136	-0.461096	0.131333	-3.5109	0.000446598	0.015583
CD300E	48.7617	-0.464379	0.132286	-3.51043	0.000447389	0.015583
PRODH2	73.4106	0.376	0.107177	3.50821	0.000451126	0.0156442
MAG	202.863	-0.29385	0.0837664	-3.50797	0.000451535	0.0156442
SOX13	279.019	0.4143	0.118175	3.50582	0.000455198	0.0157336
STRA8	119.552	-0.346817	0.0989799	-3.50391	0.000458484	0.0157336
NDRG4	188.231	0.295238	0.0842731	3.50335	0.000459439	0.0157336
SIRPB2	86.7837	-0.42059	0.120073	-3.50278	0.000460421	0.0157336
CCBE1	235.639	0.37333	0.106663	3.50009	0.0004651	0.0157336
CD300LD	43.7692	-0.428997	0.122568	-3.50007	0.000465134	0.0157336
EPB41L4A	395.28	0.361338	0.103261	3.49926	0.000466543	0.0157336
FBXW10	171.478	-0.308047	0.0880329	-3.49923	0.000466612	0.0157336
LRFN3	60.4766	0.421318	0.120415	3.49889	0.000467207	0.0157336
SRRM4	128.582	0.32376	0.0925326	3.49887	0.000467235	0.0157336
SERPINA10	20.1255	0.524152	0.149903	3.49661	0.000471212	0.0157919
PAPPA2	224.071	0.493983	0.141276	3.49658	0.000471266	0.0157919
FBXL13	779.234	-0.301084	0.0861185	-3.49616	0.000472005	0.0157919
SLC10A1	66.9065	0.407946	0.116743	3.49439	0.000475148	0.015863
CHAF1A	487.293	-0.284602	0.0814631	-3.49364	0.000476486	0.0158737
HDDC2	124.419	0.329636	0.0943769	3.49276	0.000478051	0.0158919
RFPL3S	66.5218	-0.386646	0.110724	-3.49198	0.000479461	0.0159004
SIGLEC9	98.1071	-0.415284	0.11904	-3.48861	0.000485548	0.0160385
CD36	1004.84	-0.307181	0.0881501	-3.48475	0.000492605	0.0161912
GPR55	259.109	-0.319956	0.0918249	-3.48441	0.00049322	0.0161912
KNTC1	297.202	-0.26439	0.0758787	-3.48438	0.000493286	0.0161912
KIAA1671	1308.28	0.294536	0.0845587	3.48321	0.000495435	0.0162047
AKR1E2	225.394	-0.29032	0.0833718	-3.48224	0.000497242	0.0162047
PSMB1	72.8225	0.380081	0.109151	3.48217	0.000497371	0.0162047
POLQ	247.063	-0.342279	0.0983023	-3.48191	0.000497856	0.0162047
POU1F1	50.4336	-0.38841	0.111611	-3.48002	0.00050138	0.0162323
CCZ1B	104.27	-0.428701	0.1232	-3.47972	0.000501942	0.0162323
GRIA1	358.098	-0.292656	0.0841055	-3.47963	0.000502114	0.0162323
GNLY	93.1229	-0.387894	0.111527	-3.47804	0.000505091	0.0162323
CKAP2	88.2663	-0.421093	0.12108	-3.4778	0.000505546	0.0162323
FRMD1	75.7041	0.483676	0.139078	3.47772	0.000505695	0.0162323
NR1I2	171.19	0.354556	0.101955	3.47757	0.00050599	0.0162323
TEAD1	644.891	0.513222	0.147624	3.47654	0.000507932	0.0162579
PRKD1	455.041	0.304328	0.0875807	3.47483	0.000511175	0.0162579
NPAS2	559.052	0.485919	0.139857	3.4744	0.000512003	0.0162579
C1orf95	514.137	-0.422024	0.121491	-3.47369	0.000513345	0.0162674
PLEKHM2	400.805	0.265575	0.0765168	3.4708	0.000518907	0.0162816
DNAJB13	94.0975	-0.339076	0.0976996	-3.4706	0.000519301	0.0162816
RGSL1	211.906	0.30319	0.0873801	3.46978	0.000520877	0.0162816
PPP2R1A	191.658	0.306973	0.0884989	3.46866	0.000523052	0.0162816
TNIK	2099.77	-0.304235	0.0877333	-3.46773	0.000524883	0.0162816
RNASE1	32.8749	-0.477349	0.137669	-3.46738	0.000525567	0.0162816
CENPU	200.209	-0.381663	0.110099	-3.46655	0.000527182	0.0162816
DSC3	28.0901	0.450174	0.129902	3.46549	0.000529259	0.0162816
ODC1	92.6807	-0.324384	0.093613	-3.46517	0.000529905	0.0162816
CEP135	271.389	-0.381921	0.110227	-3.46486	0.000530514	0.0162816
PMVK	109.508	-0.31758	0.0916725	-3.46429	0.000531633	0.0162816
CDC45	262.511	-0.363112	0.104834	-3.46369	0.000532817	0.0162816
EMP2	205.098	0.445757	0.128716	3.46311	0.000533973	0.0162816
LRRC6	200.5	-0.312597	0.0902815	-3.46247	0.000535237	0.0162816
TGFBR3	778.068	0.334752	0.0966989	3.4618	0.000536581	0.0162816
ZFP36L1	33.2605	-0.511229	0.147694	-3.4614	0.000537365	0.0162816
FARP1	1311.66	0.42238	0.122034	3.46116	0.000537859	0.0162816
EPM2A	258.332	0.274201	0.079231	3.46078	0.00053861	0.0162816
JAKMIP1	271.654	0.275224	0.0795294	3.46066	0.000538857	0.0162816
C1orf115	59.1666	0.342915	0.0991324	3.45917	0.000541853	0.0163405
UBA3	120.256	-0.27412	0.079298	-3.45684	0.000546552	0.0164456
E2F3	885.019	-0.315461	0.0912878	-3.45567	0.000548918	0.0164456
ST6GAL2	446.879	-0.479092	0.138648	-3.45546	0.000549348	0.0164456
TRIM40	67.9414	-0.485878	0.14062	-3.45526	0.000549772	0.0164456
GALNT6	336.399	-0.363801	0.105302	-3.45484	0.000550613	0.0164456
PTPRB	172.048	0.408606	0.118296	3.45409	0.000552144	0.0164598
TESPA1	153.336	-0.42379	0.122736	-3.45286	0.000554687	0.016487
NUDT7	69.1345	0.45046	0.130481	3.45229	0.000555841	0.016487
STT3A	81.5041	0.353344	0.102411	3.45027	0.000560034	0.0165683
ADGRE2	192.563	-0.391459	0.113598	-3.44601	0.000568937	0.0167937
PLA2G10	63.1897	-0.360975	0.104771	-3.44537	0.000570288	0.0167937
ZNF532	419.284	0.272725	0.0792106	3.44304	0.000575216	0.0168892
CNTNAP4	168.262	0.496052	0.144105	3.4423	0.0005768	0.0169039
TAS2R1	38.2173	0.441912	0.128428	3.44094	0.000579699	0.016957
PDE3A	1570.14	-0.429034	0.124759	-3.4389	0.000584078	0.0170531
ITLN2	74.8037	-0.410142	0.119316	-3.43744	0.000587238	0.0171133
LGMN	587.785	-0.356245	0.103676	-3.43615	0.000590043	0.017163
SLIT2	252.841	0.374018	0.108867	3.43557	0.000591318	0.017168
C1orf198	222.174	-0.30607	0.0891308	-3.43394	0.00059488	0.017204
CNTNAP5	447.223	0.38021	0.110734	3.43354	0.00059575	0.017204
VSTM4	271.226	0.350877	0.102196	3.43337	0.000596124	0.017204
LPAR5	200.695	-0.417477	0.121643	-3.43198	0.000599185	0.0172042
TDRD9	489.806	-0.328044	0.0956263	-3.43047	0.000602528	0.0172367
LIPN	54.0364	-0.358945	0.104743	-3.42693	0.000610448	0.0173994
ASB18	76.5028	0.337227	0.0984561	3.42515	0.000614465	0.017482
OR6F1	10.6822	-0.567334	0.165689	-3.42408	0.000616876	0.0175186
ETNPPL	42.7338	0.527343	0.154033	3.42358	0.000618019	0.0175192
PTPRT	733.147	0.374643	0.109525	3.42062	0.00062478	0.0176466
MCM3	85.9564	-0.289541	0.0847041	-3.41827	0.000630213	0.0177075
AGXT2	79.8514	0.56004	0.163846	3.41809	0.000630627	0.0177075
CD3E	52.0715	-0.356285	0.104244	-3.41779	0.000631311	0.0177075
ZBTB45	157.066	-0.313171	0.091681	-3.41588	0.000635757	0.0177955
KLHL35	65.3595	-0.382886	0.112143	-3.41427	0.000639529	0.0178626
MET	346.284	0.394054	0.115427	3.41388	0.000640447	0.0178626
SLC25A44	100.5	0.319548	0.093625	3.41306	0.000642376	0.0178844
RIT2	176.571	0.377401	0.110646	3.4109	0.000647488	0.0179694
MMRN1	265.033	-0.444772	0.130401	-3.4108	0.000647734	0.0179694
RUFY4	335.288	-0.393164	0.115358	-3.4082	0.00065393	0.0180351
MAGI2	1129.1	0.355394	0.104311	3.40705	0.000656701	0.0180351
NNMT	201.821	0.293964	0.0862929	3.40659	0.000657806	0.0180351
ACACB	816.842	0.351022	0.103104	3.40453	0.000662768	0.0181037
SLC17A8	103.331	0.429585	0.126184	3.40443	0.000663023	0.0181037
DYTN	135.477	-0.380911	0.111911	-3.4037	0.000664805	0.0181206
DAAM2	288.291	0.364621	0.107173	3.40217	0.000668527	0.0181697
ARID3C	26.0672	0.440034	0.12936	3.40162	0.000669889	0.0181697
RSPH6A	155.804	-0.327166	0.0961876	-3.40134	0.000670576	0.0181697
RP11-766F14.2	24.4612	0.511845	0.150496	3.40105	0.000671267	0.0181697
RMND1	212.9	0.304572	0.0895871	3.39973	0.000674527	0.0182263
ASF1B	136.551	-0.27443	0.080751	-3.39847	0.000677639	0.0182562
FGGY	1474.42	0.330226	0.0971729	3.39833	0.000677976	0.0182562
SVIP	32.9876	0.468045	0.137832	3.39577	0.000684357	0.0183511
CLHC1	205.546	-0.300191	0.0884047	-3.39565	0.000684654	0.0183511
MYCBPAP	185.019	-0.308451	0.0908412	-3.3955	0.000685034	0.0183511
HTRA1	200.247	0.38326	0.112943	3.39341	0.000690278	0.0183743
MMP20	248.471	-0.402749	0.118722	-3.39236	0.000692921	0.0183743
PBXIP1	88.1628	-0.345147	0.101749	-3.39215	0.000693453	0.0183743
RGS7	301.007	0.422508	0.12456	3.39201	0.000693824	0.0183743
TMEM192	326.452	0.405443	0.119531	3.39194	0.000693988	0.0183743
SPSB4	467.462	-0.37468	0.110475	-3.39154	0.000695006	0.0183743
DKK2	176.563	0.378381	0.11157	3.39142	0.000695326	0.0183743
FREM2	142.16	0.418924	0.123634	3.38841	0.000702987	0.0184784
BSPH1	60.1214	-0.472033	0.139311	-3.38833	0.000703194	0.0184784
FLNB	1057.2	0.285871	0.084382	3.38783	0.000704489	0.0184784
ASXL3	154.527	0.4513	0.133233	3.3873	0.000705847	0.0184784
C14orf105	27.7771	0.553038	0.163367	3.38525	0.000711136	0.0185717
RORA	1890.02	0.44884	0.132852	3.37851	0.000728801	0.018875
CDH6	507.258	-0.429725	0.127222	-3.37776	0.00073079	0.0188951
TAS1R3	70.5192	0.379128	0.112261	3.37721	0.000732257	0.0189017
TRIP13	165.615	-0.333098	0.09866	-3.37622	0.000734881	0.0189381
PTPN3	326.108	0.475439	0.140871	3.375	0.000738144	0.0189908
USH2A	457.425	0.45645	0.135369	3.37188	0.000746572	0.0191092
CYP3A7-CYP3A51P	37.7778	0.487533	0.144603	3.37154	0.0007475	0.0191092
CDH2	327.932	0.54255	0.160923	3.37148	0.000747651	0.0191092
PDE3B	371.397	0.440452	0.130662	3.37094	0.000749118	0.0191154
HSPA4	235.482	0.303804	0.0901418	3.37029	0.000750883	0.0191291
TSKU	100.875	0.325755	0.0967047	3.36855	0.000755637	0.0191563
KIAA1211	1271.45	-0.401839	0.119323	-3.36766	0.000758082	0.0191871
ACTR3B	597.98	-0.276114	0.0820268	-3.36614	0.000762271	0.0192487
VWA5A	94.288	-0.369168	0.109719	-3.36467	0.000766355	0.0192741
RNF122	166.862	-0.365787	0.108719	-3.36451	0.000766795	0.0192741
PVALB	127.34	-0.396825	0.117968	-3.36384	0.000768667	0.0192741
TNS4	141.723	0.284882	0.0846963	3.36357	0.000769403	0.0192741
BDNF	330.069	-0.443064	0.131757	-3.36274	0.000771739	0.0192824
NR3C2	776.81	0.449862	0.133862	3.36063	0.000777636	0.0193986
FANK1	263.084	-0.289549	0.0862472	-3.3572	0.000787365	0.0195452
FN1	245.046	0.455285	0.135644	3.35647	0.000789452	0.0195452
KIAA0355	484.255	0.28834	0.0859087	3.35635	0.000789779	0.0195452
MAX	429.307	-0.278809	0.0831639	-3.35252	0.000800787	0.0196615
NRP1	519.581	0.366627	0.109375	3.35202	0.00080225	0.0196665
C8orf37	114.889	-0.328771	0.0981101	-3.35104	0.000805078	0.0196787
GPM6A	207.321	0.430467	0.1285	3.34995	0.000808269	0.0196787
DRG2	130.012	0.352756	0.105312	3.34963	0.000809191	0.0196787
EXOSC4	16.9427	-0.473206	0.141286	-3.34929	0.000810197	0.0196787
GUCY1B3	211.714	-0.302978	0.0904902	-3.34819	0.00081341	0.0196787
FAM83B	43.0749	0.447115	0.133555	3.34778	0.000814603	0.0196787
MIF4GD	47.5541	-0.3605	0.107746	-3.34584	0.00082034	0.0196787
CFAP69	114.138	0.359128	0.10734	3.34569	0.000820772	0.0196787
MYO18B	636.304	-0.346149	0.103467	-3.34551	0.000821328	0.0196787
CCDC92	459.937	-0.284285	0.0849933	-3.34479	0.00082344	0.0196787
MELK	326.54	-0.311645	0.0931816	-3.3445	0.000824323	0.0196787
ANKRD31	342.521	-0.364788	0.109075	-3.34437	0.000824683	0.0196787
AC006538.4	178.656	-0.396726	0.118634	-3.34412	0.000825439	0.0196787
CTD-2561J22.3	141.239	-0.385577	0.115315	-3.34367	0.000826789	0.0196787
CFAP100	133.333	0.338175	0.101169	3.34267	0.000829775	0.0196787
TPM4	554.593	-0.358961	0.107397	-3.34238	0.000830633	0.0196787
ARMC5	104.5	-0.305425	0.091392	-3.34192	0.000832005	0.0196787
UEVLD	156.661	0.325207	0.0973178	3.3417	0.000832657	0.0196787
SRCIN1	334.948	0.381897	0.114286	3.34158	0.000833041	0.0196787
MFSD6	492.934	-0.338213	0.101246	-3.34051	0.000836251	0.0196905
MPP7	1829.42	-0.352682	0.105589	-3.34015	0.000837331	0.0196905
PTGFR	138.256	0.478778	0.143378	3.33928	0.00083996	0.0197053
LMX1A	153.454	0.465464	0.139398	3.33911	0.000840487	0.0197053
TOR1AIP1	182.034	0.266865	0.0799349	3.33853	0.000842225	0.0197164
YIPF2	39.5596	0.398639	0.119473	3.33663	0.000848007	0.0197828
GNG11	38.7512	-0.484349	0.145225	-3.33517	0.000852465	0.0197828
BYSL	79.7362	-0.34881	0.104595	-3.33485	0.000853441	0.0197828
XXbac-BPG32J3.20	43.7792	-0.410564	0.123131	-3.33438	0.000854907	0.0197828
CMTM8	587.476	0.281358	0.0843824	3.33432	0.000855072	0.0197828
GIMAP5	32.9764	0.462166	0.138615	3.33416	0.000855577	0.0197828
TCN2	96.6003	0.281808	0.0846137	3.33053	0.000866818	0.0199624
SLC4A4	706.281	0.363922	0.109283	3.33007	0.000868229	0.0199654
EZH2	516.679	-0.30353	0.0911764	-3.32904	0.000871465	0.020001
KIF5A	193.045	-0.364213	0.109414	-3.32876	0.00087234	0.020001
PIGX	501.299	-0.336215	0.101082	-3.32618	0.000880454	0.0201359
GDF7	80.5021	0.345472	0.103877	3.32576	0.000881778	0.0201359
DGKG	1989.38	-0.377233	0.113431	-3.32566	0.000882099	0.0201359
TRIM10	79.9477	-0.367173	0.110454	-3.32421	0.000886697	0.0201818
CHTF8	91.5717	0.350759	0.105546	3.32327	0.0008897	0.0202087
RPL4	66.7046	-0.332098	0.0999603	-3.3223	0.00089278	0.0202087
HAS3	99.0072	0.283107	0.0852281	3.32175	0.000894535	0.0202087
SNCA	445.951	-0.446186	0.134336	-3.32141	0.000895637	0.0202087
TMEM132D	443.001	0.426455	0.128396	3.3214	0.000895658	0.0202087
SPTA1	193.071	-0.403829	0.121648	-3.31966	0.000901271	0.0203059
PRTFDC1	627.853	-0.40123	0.120884	-3.31912	0.000903028	0.0203123
LYL1	13.0718	0.539329	0.162539	3.31814	0.000906181	0.0203205
VCL	1164.46	-0.294705	0.0888249	-3.31782	0.000907236	0.0203205
GTF3C5	304.086	-0.289392	0.0872333	-3.31745	0.000908434	0.0203205
TUBA8	216.94	-0.307225	0.0926395	-3.31635	0.000912027	0.0203716
GAL	73.7366	-0.388037	0.117056	-3.31496	0.000916564	0.020422
FBXO5	50.2525	-0.383893	0.11581	-3.31486	0.000916901	0.020422
ZNF91	120.175	0.447489	0.135021	3.31421	0.00091902	0.02044
DEFB124	60.7842	-0.421988	0.127388	-3.31263	0.000924239	0.0205268
RGS6	2750.97	-0.402837	0.121634	-3.31189	0.000926694	0.020552
ORC3	190.779	0.298921	0.0903829	3.30727	0.000942106	0.0207463
ADGRE1	239.772	-0.398873	0.120634	-3.30646	0.000944829	0.0207468
HABP2	98.071	0.456382	0.138041	3.30614	0.000945923	0.0207468
ASB8	150.324	-0.326419	0.0987495	-3.30553	0.000947986	0.0207468
ENTHD1	582.154	-0.41631	0.125945	-3.30549	0.000948103	0.0207468
TBC1D12	152.96	0.454914	0.137745	3.30258	0.000957993	0.0208896
GSTA5	50.2252	-0.358754	0.108645	-3.30208	0.000959723	0.0208981
NINL	412.389	0.45617	0.138224	3.30022	0.000966083	0.0210073
ANGPT1	1083.59	-0.435265	0.132002	-3.29742	0.000975763	0.021144
TBX3	39.0701	0.53428	0.162081	3.29637	0.000979435	0.021144
KIF22	81.2378	-0.322428	0.0978956	-3.29359	0.000989163	0.0212669
SH3BP4	822.099	0.317693	0.0964582	3.29358	0.000989195	0.0212669
PBX4	411.662	-0.39212	0.119067	-3.29327	0.000990302	0.0212669
SDC2	345.01	0.501388	0.152303	3.29204	0.000994618	0.021301
PRDM6	122.696	0.374909	0.113926	3.29081	0.000999006	0.0213656
SPTB	807.948	-0.313205	0.0952022	-3.28989	0.00100226	0.0213959
TNFRSF13B	138.34	-0.301409	0.0916239	-3.28964	0.00100317	0.0213959
TMEM25	74.3032	0.359295	0.109252	3.28867	0.00100661	0.02144
CACNA1E	389.68	0.294694	0.0896426	3.28743	0.00101106	0.0214532
MED23	71.8754	0.406301	0.123593	3.28742	0.0010111	0.0214532
ZNF514	48.9142	0.38694	0.117735	3.28654	0.00101426	0.0214532
CAPN14	333.037	-0.394866	0.120148	-3.28649	0.00101443	0.0214532
SOX5	428.747	0.543086	0.16527	3.28606	0.00101599	0.0214532
SHCBP1	108.44	-0.396347	0.120626	-3.28577	0.00101705	0.0214532
UBFD1	50.2964	0.371615	0.113112	3.28537	0.0010185	0.0214532
INHBA	102.003	0.271177	0.0825601	3.2846	0.00102126	0.0214532
FKBP14	60.247	-0.411861	0.125408	-3.28418	0.00102281	0.0214532
ARHGAP11B	446.457	-0.347574	0.105841	-3.28392	0.00102374	0.0214532
CENPJ	230.693	-0.381749	0.116311	-3.28214	0.00103024	0.0214781
RGS21	62.3991	-0.411203	0.125303	-3.28168	0.00103192	0.0214781
NDC80	119.509	-0.383231	0.116788	-3.28143	0.00103282	0.0214781
C4orf17	24.8124	0.441233	0.134468	3.28133	0.0010332	0.0214781
DSPP	27.077	-0.491546	0.149849	-3.28028	0.00103703	0.0215156
EHD3	350.148	-0.396006	0.120745	-3.27969	0.00103922	0.0215156
KCNJ8	15.4755	0.535246	0.163243	3.27884	0.00104236	0.0215156
CD22	170.82	-0.299525	0.0913517	-3.27881	0.00104246	0.0215156
BAIAP2L1	363.42	0.446949	0.13635	3.27796	0.00104559	0.0215156
DNAJC6	536.954	-0.35957	0.109696	-3.27786	0.00104597	0.0215156
DLG2	1445.22	0.410083	0.125108	3.27783	0.0010461	0.0215156
CA13	293.438	-0.334293	0.102004	-3.27726	0.00104819	0.0215156
FXR2	100.163	0.344071	0.104993	3.27709	0.00104882	0.0215156
ALG1L	48.3349	0.387514	0.118276	3.27636	0.00105156	0.0215156
PURA	42.8732	0.431658	0.131789	3.27536	0.00105527	0.0215355
EPGN	20.1913	-0.500005	0.152657	-3.27535	0.0010553	0.0215355
MPP3	265.094	-0.335811	0.10259	-3.27333	0.00106287	0.0216417
CYP4F12	48.7795	0.468445	0.143114	3.27323	0.00106328	0.0216417
PALM2-AKAP2	350.961	0.325323	0.0994011	3.27283	0.00106477	0.0216438
HUNK	208.034	0.439967	0.134456	3.2722	0.00106714	0.0216463
KCNE3	146.987	-0.330806	0.1011	-3.27206	0.00106767	0.0216463
ARHGAP22	973.634	-0.305349	0.0933407	-3.27134	0.00107038	0.0216732
GLRA1	93.7865	0.337969	0.103325	3.27095	0.00107188	0.0216754
FAM160A1	264.831	0.396677	0.121311	3.26992	0.0010758	0.021726
UGT2B10	13.9754	0.543922	0.166381	3.26913	0.00107881	0.021726
MTUS1	481.353	0.444777	0.136057	3.26905	0.00107909	0.021726
ZNF114	219.942	-0.327732	0.10026	-3.26882	0.00107996	0.021726
RHBDD1	790.194	-0.321539	0.0984155	-3.26716	0.00108632	0.0218257
CADPS	295.158	0.299131	0.0915768	3.26644	0.00108908	0.021853
CBX1	141.904	0.328037	0.100462	3.26528	0.00109357	0.021886
LTBP1	3932.62	-0.354817	0.108685	-3.26462	0.0010961	0.021886
WNT2B	192.038	-0.304787	0.0933623	-3.26456	0.00109634	0.021886
OPN3	181.832	0.282491	0.0865512	3.26386	0.00109905	0.021886
KIFC1	96.7766	-0.363968	0.111536	-3.26324	0.00110147	0.021886
ADGRF4	62.6206	-0.440332	0.135027	-3.26106	0.00110995	0.0219939
GPR37	20.6071	0.529781	0.16246	3.261	0.00111021	0.0219939
GP6	321.079	-0.424622	0.13025	-3.26006	0.00111388	0.0220107
PPFIBP2	477.981	0.390816	0.119965	3.25776	0.00112296	0.0221622
ATL1	210.287	-0.313318	0.0962321	-3.25585	0.00113052	0.0222353
POFUT1	190.831	0.292965	0.0899883	3.25559	0.00113157	0.0222353
PLPPR4	35.5907	0.507812	0.156002	3.25516	0.00113327	0.0222353
TMEM178B	388.518	0.292321	0.0898114	3.25483	0.0011346	0.0222353
SSTR5	14.5107	0.525824	0.161597	3.25393	0.00113821	0.0222386
PARK2	2464.25	0.302112	0.0928677	3.25314	0.00114136	0.0222715
HMGCLL1	56.912	0.443498	0.136463	3.24995	0.00115427	0.0224207
VASH1	311.645	-0.367739	0.11316	-3.24972	0.00115518	0.0224207
OR4D11	12.0387	-0.522073	0.160664	-3.24947	0.0011562	0.0224207
RASSF5	368.967	0.274904	0.0846438	3.24778	0.00116311	0.0225147
FOXP2	439.392	0.508367	0.156537	3.24757	0.00116393	0.0225147
RABAC1	21.7499	-0.467842	0.144116	-3.24629	0.00116919	0.0225509
RET	504.402	-0.339104	0.104468	-3.246	0.00117041	0.0225509
AURKA	132.669	-0.291377	0.0897658	-3.24597	0.00117052	0.0225509
RBP5	28.95	-0.425564	0.131116	-3.24571	0.00117159	0.0225509
DNAI2	257.361	-0.360537	0.111095	-3.24531	0.00117321	0.0225543
NME9	109.682	-0.294228	0.0906835	-3.24456	0.00117634	0.0225866
MGST1	217.127	0.354957	0.109502	3.24156	0.00118877	0.0227092
NCAPG	80.157	-0.358783	0.110692	-3.24126	0.00119001	0.0227092
UNC93A	148.169	0.467549	0.144286	3.24042	0.00119353	0.0227396
ENPP4	57.7755	-0.324725	0.100218	-3.24019	0.00119452	0.0227396
PRR18	17.361	0.471262	0.145495	3.23903	0.00119935	0.0228038
STARD13	870.344	0.307385	0.0949325	3.23793	0.00120402	0.0228417
CD226	703.191	-0.369508	0.114159	-3.2368	0.0012088	0.0228852
MMP15	170.84	0.314314	0.0971117	3.23663	0.00120951	0.0228852
ALDH7A1	125.995	0.454665	0.140537	3.23519	0.0012156	0.0229727
TMEM14C	47.9089	-0.344255	0.106467	-3.23345	0.00122304	0.0230427
ACAT1	147.5	0.292252	0.0903885	3.23329	0.00122374	0.0230427
KLRG2	143.899	-0.326959	0.101145	-3.23256	0.00122686	0.0230501
EPB41L5	380.201	0.412743	0.127699	3.23215	0.00122863	0.0230512
SLC46A2	48.5011	-0.354027	0.109597	-3.23024	0.00123684	0.0231774
DNM3	1895.44	-0.389415	0.120581	-3.22948	0.00124014	0.0232113
LRRC10	14.0993	-0.494364	0.153134	-3.22832	0.0012452	0.0232781
ANKDD1B	204.054	-0.263993	0.0817894	-3.22771	0.00124784	0.0232995
POC1A	761.954	-0.284193	0.0880649	-3.22709	0.00125055	0.0233154
ESRRG	354.795	0.329537	0.102124	3.22683	0.00125168	0.0233154
TUSC3	210.138	0.384865	0.119299	3.22604	0.00125514	0.0233519
PHYHIPL	52.0673	0.476436	0.147728	3.22509	0.00125934	0.0233905
SLC22A3	160.239	0.530451	0.164492	3.22479	0.00126066	0.0233905
SCP2	451.501	0.365607	0.113384	3.22449	0.00126198	0.0233905
STAM	428.089	-0.269296	0.0835316	-3.22388	0.00126464	0.0233905
KCNH1	391.021	0.37096	0.115067	3.22387	0.00126472	0.0233905
PALMD	98.541	0.460573	0.14293	3.22237	0.00127137	0.0234537
DKK1	16.8346	-0.495567	0.153803	-3.22208	0.00127265	0.0234537
RGS16	66.5384	-0.32899	0.102137	-3.22107	0.00127714	0.02349
TDO2	67.2102	0.469431	0.145788	3.21995	0.00128212	0.0235448
NEBL	485.347	0.374896	0.116501	3.21798	0.00129097	0.0236758
MAP6D1	98.5796	-0.275108	0.0854987	-3.21769	0.00129229	0.0236758
ZNF385C	284.812	-0.269721	0.0839134	-3.21428	0.00130772	0.0238153
LAP3	140.193	0.35777	0.111323	3.21381	0.00130987	0.0238153
SLC17A1	86.5636	0.374184	0.116451	3.21324	0.00131247	0.0238153
CTD-2535L24.2	148.487	0.332662	0.103531	3.21316	0.00131285	0.0238153
PDZRN4	904.672	-0.397579	0.123735	-3.21315	0.00131286	0.0238153
YIF1B	182.479	-0.350617	0.109129	-3.21288	0.00131413	0.0238153
FAM65B	1251.46	-0.343754	0.107	-3.21265	0.00131518	0.0238153
DDAH1	566.393	0.333864	0.10398	3.21085	0.00132342	0.0238813
MED12L	1111.91	-0.340077	0.105954	-3.20967	0.00132886	0.0239241
CRYBB3	52.9091	0.423792	0.132127	3.20746	0.00133911	0.0240253
PSRC1	62.4511	-0.398714	0.124345	-3.20652	0.00134352	0.0240292
ALPK2	441.848	0.304392	0.0949295	3.20651	0.00134357	0.0240292
EYA1	95.279	0.429779	0.1341	3.20493	0.00135096	0.0241151
SLC40A1	102.924	0.263086	0.0820929	3.20474	0.00135185	0.0241151
BLVRA	309.684	-0.343003	0.107048	-3.2042	0.00135439	0.0241329
OXA1L	18.3347	0.446649	0.139438	3.20321	0.00135906	0.0241763
KRT2	39.7375	-0.425257	0.132798	-3.20229	0.00136338	0.0241763
KRT85	27.5462	0.42223	0.131859	3.20214	0.00136409	0.0241763
PYHIN1	96.6275	-0.409797	0.127986	-3.2019	0.00136526	0.0241763
PRPH	36.2862	-0.400045	0.124951	-3.20161	0.00136663	0.0241763
DIRAS2	46.0095	0.402856	0.125849	3.20109	0.00136907	0.0241763
CCDC85C	546.71	0.308453	0.0963596	3.20106	0.00136923	0.0241763
MAL2	84.928	0.484315	0.151384	3.19926	0.00137783	0.0242757
AUNIP	162.314	-0.334089	0.104439	-3.19887	0.00137965	0.0242757
CCT2	43.5188	0.37525	0.117317	3.19861	0.00138094	0.0242757
SLC15A5	80.2673	0.467796	0.146271	3.19815	0.00138311	0.0242757
RGS10	527.799	-0.401687	0.125665	-3.19649	0.0013911	0.0242757
CENPK	93.1269	-0.337012	0.105445	-3.1961	0.001393	0.0242757
ZNF804A	556.355	-0.369914	0.115752	-3.19575	0.00139467	0.0242757
TPRG1	621.821	0.41686	0.130449	3.19559	0.00139545	0.0242757
ATP1A4	169.345	-0.305611	0.0956372	-3.19552	0.00139579	0.0242757
SPAG4	32.7833	0.377093	0.118008	3.19548	0.00139598	0.0242757
SNX16	87.5114	-0.287075	0.0898569	-3.1948	0.00139926	0.0242757
SKIDA1	23.487	0.410412	0.128584	3.19178	0.00141397	0.0244475
ST8SIA4	326.42	-0.385028	0.120644	-3.19143	0.0014157	0.0244475
MTMR7	288.723	0.387388	0.121386	3.19138	0.00141595	0.0244475
LSMEM2	53.8	0.371398	0.116387	3.19105	0.00141756	0.0244482
GLT1D1	584.469	0.396862	0.124533	3.18681	0.00143854	0.0247138
KIAA1549	930.654	-0.326598	0.102489	-3.18667	0.0014392	0.0247138
ITGA4	217.581	-0.360523	0.11314	-3.18652	0.00143998	0.0247138
INPP4B	2125.31	-0.369883	0.116129	-3.1851	0.00144702	0.0247138
OR2L13	200.182	-0.378158	0.118731	-3.18501	0.0014475	0.0247138
C11orf70	30.3748	0.429411	0.134824	3.18498	0.00144766	0.0247138
HHIPL1	128.899	0.283938	0.0891763	3.18401	0.00145251	0.0247138
TLDC2	115.948	-0.291004	0.091397	-3.18396	0.00145277	0.0247138
PDILT	66.222	0.463201	0.145487	3.1838	0.00145357	0.0247138
PVRL3	184.669	0.452604	0.142189	3.18311	0.00145703	0.0247279
TBXAS1	2020.3	-0.343795	0.108024	-3.18259	0.00145966	0.0247287
CCT8L2	11.3692	-0.524316	0.164785	-3.18182	0.00146355	0.0247287
CCDC136	175.931	-0.358842	0.112782	-3.18174	0.00146395	0.0247287
LZIC	171.733	-0.343545	0.108015	-3.18052	0.00147009	0.024796
WDR48	111.34	0.289194	0.090939	3.18008	0.00147232	0.024796
NEGR1	1169	-0.329634	0.103698	-3.17878	0.00147895	0.0248605
IGF2R	850.073	0.319241	0.100445	3.17826	0.00148162	0.0248653
PNLIPRP1	19.9797	0.427774	0.134645	3.17705	0.00148782	0.0249129
CENPO	167.67	-0.274509	0.0864114	-3.17677	0.00148924	0.0249129
INHBB	26.5506	0.417956	0.131618	3.17554	0.0014956	0.024939
TMPRSS12	130.976	-0.299413	0.0943368	-3.17387	0.00150418	0.024949
CLEC1A	170.204	-0.302811	0.0954433	-3.17268	0.00151041	0.024949
DDR2	248.649	0.37336	0.117692	3.17235	0.00151212	0.024949
XKR3	70.6982	-0.404059	0.127406	-3.17144	0.00151685	0.024949
AC004076.9	17.394	0.445195	0.140382	3.17131	0.00151752	0.024949
FNDC7	108.231	-0.337032	0.106276	-3.1713	0.00151756	0.024949
CCDC8	22.2782	-0.435612	0.137386	-3.17072	0.00152062	0.024949
SLC7A13	109.716	0.508187	0.160305	3.17012	0.00152375	0.024949
IL36G	24.1803	-0.450333	0.142062	-3.16997	0.00152456	0.024949
C1orf233	17.1961	-0.453359	0.143021	-3.16987	0.00152507	0.024949
HELB	222.577	-0.341114	0.107614	-3.16979	0.0015255	0.024949
ELAVL2	63.0692	0.367882	0.116069	3.1695	0.001527	0.024949
MGMT	1720.9	0.353344	0.111494	3.16916	0.00152879	0.024949
TRAPPC3L	49.2245	-0.386272	0.121892	-3.16897	0.00152979	0.024949
CDH1	438.101	0.317827	0.100294	3.16897	0.00152981	0.024949
KCNA3	38.1387	-0.477156	0.150602	-3.16834	0.00153315	0.0249773
TREML1	27.215	-0.415905	0.131302	-3.16755	0.0015373	0.0250188
TACO1	29.2269	0.380581	0.120173	3.16694	0.00154051	0.0250449
SLC37A1	1289.86	-0.315292	0.0995947	-3.16575	0.00154685	0.0251218
DNAH6	276.716	0.347259	0.109707	3.16532	0.0015491	0.0251322
ZNF680	94.6824	0.40172	0.126942	3.1646	0.00155295	0.0251684
ART1	98.7394	-0.332125	0.105029	-3.16223	0.00156567	0.0252988
B4GALT6	281.87	-0.293351	0.0927723	-3.16206	0.00156658	0.0252988
GPR39	284.766	0.500455	0.158282	3.1618	0.00156798	0.0252988
GRIN2D	364.358	-0.321354	0.101643	-3.16159	0.00156911	0.0252988
IQCJ-SCHIP1	661.576	0.299462	0.0947284	3.16127	0.00157084	0.0253006
WRAP53	90.877	-0.33692	0.106593	-3.16081	0.0015733	0.0253033
CHST9	236.331	0.412788	0.13061	3.16047	0.00157516	0.0253033
KHDRBS3	299.887	0.484941	0.153515	3.15892	0.00158357	0.0254007
STXBP2	105.664	-0.317849	0.100646	-3.15809	0.00158809	0.0254276
UXS1	842.67	-0.26708	0.0845802	-3.15771	0.00159014	0.0254276
ZNF430	117.774	-0.395454	0.12534	-3.15505	0.00160472	0.0255925
PON1	78.183	0.395471	0.12535	3.15493	0.00160538	0.0255925
MTFR2	88.4458	-0.356944	0.113177	-3.15387	0.0016112	0.0256329
SPECC1	1519.65	-0.345277	0.109497	-3.1533	0.00161436	0.025657
ELL2	266.505	0.278708	0.0884263	3.15187	0.00162228	0.0257254
SLC15A2	129.607	-0.316937	0.100566	-3.15154	0.0016241	0.0257254
ELOVL7	445.606	-0.417971	0.132633	-3.15133	0.00162527	0.0257254
ABCB5	433.742	-0.348326	0.110601	-3.1494	0.00163606	0.0258701
GOLGA8M	113.232	-0.374918	0.119059	-3.149	0.00163829	0.025879
SULT1B1	137.158	0.300666	0.095496	3.14847	0.00164128	0.0258896
SORBS2	1037.15	0.429982	0.136576	3.14829	0.00164229	0.0258896
PON3	63.6252	0.479355	0.152365	3.1461	0.00165462	0.0260053
MTMR11	59.883	-0.355801	0.113097	-3.14599	0.00165524	0.0260053
CALM3	120.556	-0.303539	0.0965304	-3.14449	0.00166375	0.0260053
C2orf73	157.155	-0.294684	0.0937207	-3.14428	0.00166497	0.0260053
GAS2	286.69	0.412258	0.13113	3.1439	0.00166714	0.0260053
CATSPER1	121.134	-0.37995	0.120878	-3.14325	0.00167084	0.0260053
RNF180	152.507	0.453726	0.14435	3.14324	0.0016709	0.0260053
ABI2	347.352	-0.274669	0.0873853	-3.1432	0.00167112	0.0260053
MROH2B	65.4834	0.51272	0.163122	3.14317	0.00167131	0.0260053
ARHGEF10L	972.362	0.361541	0.115122	3.14052	0.00168651	0.0262059
DIXDC1	328.086	0.288852	0.0920134	3.13924	0.00169386	0.0262657
APCDD1	255.562	-0.382584	0.121901	-3.13849	0.00169821	0.0262763
STPG2	440.426	0.39731	0.126609	3.13809	0.00170052	0.0262763
RBP1	71.7948	0.290024	0.0924293	3.13779	0.00170226	0.0262772
MYBPHL	180.501	-0.364482	0.116237	-3.13567	0.00171462	0.0263941
TEC	1001.94	-0.273847	0.0873344	-3.13562	0.00171492	0.0263941
ARMC3	294.565	-0.328505	0.104833	-3.13361	0.00172673	0.0265087
ZFP36	22.6591	-0.496482	0.158444	-3.13348	0.00172746	0.0265087
TRIM15	61.8692	-0.379851	0.121273	-3.13219	0.00173509	0.0265162
PRKACB	405.98	-0.272262	0.0869302	-3.13196	0.00173645	0.0265162
PLEKHA1	185.708	0.294374	0.0940151	3.13114	0.00174131	0.0265644
SLC25A15	194.188	-0.274342	0.0876679	-3.12933	0.00175204	0.026702
TMEFF2	777.468	-0.304173	0.0972429	-3.12797	0.00176017	0.0267589
MYO5B	560.034	0.460443	0.147297	3.12594	0.00177238	0.0267589
VANGL1	387.216	-0.294968	0.0943797	-3.12533	0.00177605	0.0267589
TBX2	30.4142	0.410842	0.131474	3.1249	0.00177867	0.0267589
ELK4	139.384	0.326304	0.104424	3.12479	0.00177931	0.0267589
SLC22A2	125.023	0.413812	0.132431	3.12474	0.00177964	0.0267589
GATA2	80.4862	-0.315086	0.100838	-3.12469	0.00177993	0.0267589
ADRBK2	951.337	-0.281301	0.0900308	-3.1245	0.00178107	0.0267589
PID1	418.31	0.514837	0.164794	3.12412	0.0017834	0.0267589
TOE1	43.7877	-0.361176	0.115614	-3.12399	0.00178414	0.0267589
PPARG	526.991	0.301408	0.0964821	3.12398	0.00178425	0.0267589
LRP6	225.152	0.406712	0.130198	3.12378	0.00178541	0.0267589
KCNT2	502.247	0.415111	0.132911	3.12322	0.00178882	0.0267654
C4orf19	302.155	0.447257	0.143394	3.11907	0.00181425	0.0270706
LPA	92.2709	0.517643	0.165969	3.11892	0.00181515	0.0270706
TMEM163	1264.57	-0.372648	0.119497	-3.11847	0.0018179	0.0270706
DSP	213.273	0.29896	0.0958765	3.11818	0.0018197	0.0270715
CTD-2501B8.1	58.9637	0.295875	0.0949358	3.11658	0.00182965	0.0271935
NALCN	192.688	0.384888	0.123523	3.11591	0.00183377	0.0271977
MARK1	107.906	0.309995	0.0995282	3.11465	0.00184166	0.0272512
RBP2	42.4528	0.331954	0.106582	3.11455	0.00184226	0.0272512
NPFFR2	55.8337	0.425433	0.136708	3.11198	0.00185837	0.0274634
DNASE2B	41.3357	-0.409685	0.131696	-3.11085	0.00186549	0.0275413
FAT3	407.373	0.280565	0.0902002	3.11047	0.00186792	0.0275413
ZNF608	430.722	0.265604	0.0854056	3.10991	0.00187145	0.0275521
GOLT1B	48.3348	-0.377404	0.121427	-3.10806	0.00188319	0.0276988
TRIM42	20.3734	0.494788	0.159271	3.10659	0.00189259	0.0278005
LRRD1	57.3776	-0.306856	0.098781	-3.10642	0.00189367	0.0278005
TFEC	437.025	-0.34779	0.11199	-3.10553	0.00189938	0.0278559
SORCS2	2412.83	0.313756	0.101051	3.10491	0.00190334	0.0278559
AXDND1	142.885	0.324727	0.1046	3.10447	0.00190618	0.0278559
BRF2	19.3281	0.467036	0.150441	3.10444	0.00190637	0.0278559
ZEB1	460.882	0.305028	0.0982988	3.10307	0.00191525	0.0279232
CASS4	554.281	-0.348727	0.112383	-3.10303	0.00191549	0.0279232
DACT2	85.6213	0.505512	0.16293	3.10262	0.00191814	0.0279232
MYH7	108.782	-0.394792	0.127265	-3.10214	0.0019213	0.0279431
KLHL33	79.2789	-0.372092	0.119982	-3.10122	0.00192726	0.0279775
CLNK	685.421	-0.324269	0.10465	-3.09861	0.00194433	0.0281991
PRH1	40.8424	-0.385015	0.124277	-3.09804	0.00194805	0.0282268
CALML5	22.7505	-0.449183	0.145006	-3.0977	0.00195031	0.0282333
TNFRSF21	247.805	-0.290885	0.0939717	-3.09545	0.00196514	0.0283972
GRM6	19.5195	0.417347	0.13484	3.09512	0.00196731	0.0284003
DKK3	237.121	0.266029	0.0859998	3.09337	0.00197899	0.0284815
PRKCG	74.3165	-0.290624	0.0939615	-3.09301	0.00198136	0.0284815
SPATA31D3	20.9775	0.469095	0.151691	3.09244	0.00198519	0.0285001
SHISA6	176.682	0.378464	0.122438	3.09106	0.00199444	0.0285617
ADAMTS18	133.45	0.328837	0.106409	3.09032	0.0019994	0.0285617
CTAGE5	118.044	0.321277	0.103965	3.09025	0.00199985	0.0285617
FBXW9	81.9923	-0.394247	0.12758	-3.09021	0.00200017	0.0285617
B3GNT3	86.7481	-0.373487	0.120863	-3.09016	0.00200047	0.0285617
GZMA	30.7717	-0.449305	0.145416	-3.08978	0.00200305	0.0285723
BCL2L11	239.344	0.290762	0.094124	3.08914	0.00200735	0.0286075
SERINC2	104.964	0.359675	0.116452	3.0886	0.002011	0.0286315
ADRA1A	209.279	0.511448	0.165605	3.08835	0.00201271	0.0286315
SPTLC3	284.396	0.378376	0.122594	3.08643	0.00202579	0.0287913
SHC2	341.42	0.294167	0.0953421	3.08539	0.00203288	0.0288302
KCNC1	185.782	0.283206	0.0917946	3.08521	0.00203407	0.0288302
RP1-37E16.12	12.3592	0.460052	0.149144	3.08462	0.00203811	0.0288612
DACT1	67.4281	-0.354658	0.115075	-3.08196	0.00205644	0.0290147
OR52A1	66.6219	-0.402528	0.130611	-3.08188	0.00205697	0.0290147
SIK2	428.761	0.314702	0.102127	3.08147	0.00205979	0.0290147
USP28	190.654	0.30932	0.100382	3.08143	0.00206012	0.0290147
CACNB4	961.036	-0.288762	0.09373	-3.08078	0.00206457	0.0290513
ELOVL2	130.347	0.415765	0.135002	3.07969	0.00207213	0.0291313
CASKIN1	194.352	0.290667	0.0944036	3.07898	0.00207709	0.0291631
MFSD2B	246.695	-0.307627	0.0999221	-3.07867	0.00207925	0.0291631
CILP	53.6804	-0.328973	0.106859	-3.07856	0.00208	0.0291631
TMTC1	603.568	0.382499	0.124274	3.07788	0.00208481	0.0291781
C12orf75	814.852	-0.31005	0.100818	-3.07534	0.00210261	0.0294007
RDH13	359.043	-0.280816	0.0913683	-3.07345	0.00211599	0.0295444
TRMT1	90.8692	-0.2658	0.0864945	-3.07303	0.00211897	0.0295444
COL5A2	148.438	0.34351	0.111798	3.0726	0.00212201	0.0295444
SLC44A3	200.92	0.288065	0.0937544	3.07255	0.00212236	0.0295444
PRSS50	117.793	-0.367994	0.119792	-3.07193	0.00212678	0.0295791
RP11-432B6.3	94.3765	-0.39148	0.127476	-3.07102	0.00213329	0.0295791
SLC24A3	3896.27	-0.396253	0.129034	-3.07092	0.00213397	0.0295791
PRRX1	60.9248	0.313892	0.102216	3.07087	0.00213434	0.0295791
PTK7	627.943	-0.287174	0.0935291	-3.07043	0.00213751	0.0295967
IL21R	315.814	-0.36797	0.119969	-3.06722	0.00216063	0.0298031
POLD2	46.5396	0.385343	0.12568	3.06606	0.00216903	0.029874
NAT1	125.932	0.365184	0.119135	3.06529	0.00217461	0.0298798
PLXDC2	2600.4	-0.316265	0.103181	-3.06514	0.00217565	0.0298798
EAF2	220.44	-0.334449	0.109126	-3.06479	0.00217822	0.0298798
SLA2	314.463	-0.295126	0.0963107	-3.06431	0.00218169	0.02989
PIWIL1	47.5449	0.433458	0.141518	3.06291	0.00219199	0.0300047
TMIGD1	87.9547	-0.343282	0.112087	-3.06264	0.00219396	0.0300053
ADH1C	28.1687	0.492036	0.160674	3.06232	0.00219629	0.0300108
C6	96.4278	0.50116	0.163685	3.06174	0.00220057	0.0300431
IL37	27.7295	-0.413155	0.135005	-3.06029	0.00221124	0.0301183
MS4A8	42.4186	-0.406801	0.132933	-3.06019	0.00221198	0.0301183
ZNF337	77.4223	0.291065	0.095161	3.05866	0.00222329	0.0301497
CCDC59	74.235	0.336352	0.10997	3.05859	0.00222382	0.0301497
SORCS1	510.333	0.319989	0.104626	3.05841	0.00222518	0.0301497
TENM3	578.336	0.364257	0.119112	3.05809	0.00222752	0.0301497
TWIST2	102.798	0.281898	0.0921818	3.05806	0.00222773	0.0301497
LYPD1	33.2029	0.461277	0.150891	3.05703	0.00223544	0.0301582
KIF2A	515.582	-0.315901	0.103339	-3.05695	0.00223605	0.0301582
RALGPS2	399.133	0.312206	0.10213	3.05694	0.00223609	0.0301582
TNFRSF10B	225.354	0.341141	0.111608	3.05659	0.00223868	0.0301671
PLAUR	132	-0.338246	0.110694	-3.0557	0.00224537	0.0302311
ANGEL2	64.9475	0.298665	0.097771	3.05474	0.00225257	0.0302845
CDON	247.956	0.382978	0.125378	3.05459	0.00225371	0.0302845
CYP1A1	19.3725	0.43599	0.142742	3.05439	0.00225516	0.0302845
WDR27	594.748	0.298925	0.0978973	3.05346	0.00226222	0.030327
C7	67.6964	0.448946	0.147087	3.05226	0.00227128	0.0303387
GRIN2A	305.172	0.315411	0.103339	3.05219	0.00227176	0.0303387
SCN8A	514.019	0.336365	0.110215	3.05189	0.00227402	0.0303387
TBX15	105.342	0.460407	0.150865	3.05178	0.0022749	0.0303387
TSPAN12	169.94	0.286245	0.0938056	3.05147	0.00227726	0.0303387
CBR4	182.607	0.297181	0.0973941	3.05132	0.00227835	0.0303387
CCDC157	76.6317	-0.30287	0.0992598	-3.05128	0.00227866	0.0303387
2016-03-03	715.328	-0.319684	0.104781	-3.05098	0.00228093	0.030343
GRIK5	306.429	-0.309026	0.101383	-3.0481	0.00230294	0.0306075
MYH6	200.69	-0.392343	0.128727	-3.04786	0.00230474	0.0306075
SWI5	135.373	-0.332796	0.109251	-3.04617	0.00231775	0.030697
RBFOX2	1053.78	0.327705	0.107596	3.04571	0.00232132	0.030697
IFNA1	53.0796	-0.329046	0.108079	-3.0445	0.00233068	0.0307617
RNF165	505.369	0.337109	0.110734	3.04431	0.00233214	0.0307617
SLC47A1	503.605	0.270915	0.089105	3.0404	0.0023626	0.0310518
ADAMTS16	176.275	0.464066	0.152657	3.03993	0.0023663	0.0310547
SAMD3	407.394	-0.265844	0.0875209	-3.03749	0.00238554	0.0312116
FZD3	151.817	-0.283446	0.0933215	-3.03731	0.00238702	0.0312116
PRKCB	2128.24	-0.360139	0.118578	-3.03715	0.00238827	0.0312116
DGKB	495.061	0.367631	0.121113	3.03545	0.0024018	0.0313622
GPHA2	15.6868	0.451551	0.148788	3.03486	0.00240646	0.0313811
FGF23	52.1249	-0.41359	0.136296	-3.03451	0.00240928	0.0313811
MFSD11	279.531	-0.268807	0.0886758	-3.03134	0.0024347	0.0316856
XRCC2	239.927	-0.377951	0.124786	-3.0288	0.00245527	0.0318526
TTC6	358.764	0.467058	0.154285	3.02723	0.00246804	0.0319805
FPR3	81.6042	-0.375516	0.124064	-3.02678	0.00247171	0.0319805
PTS	91.0588	0.328028	0.108403	3.02599	0.0024782	0.0319892
MYO1B	470.138	0.396779	0.13118	3.0247	0.00248883	0.0320253
NTN1	1005.61	0.344967	0.114052	3.02464	0.00248927	0.0320253
UQCC3	19.9559	-0.42674	0.141091	-3.02457	0.00248987	0.0320253
IGSF5	46.1546	0.328807	0.108721	3.02431	0.00249201	0.0320253
COQ2	124.933	-0.368681	0.121914	-3.02411	0.00249366	0.0320253
KLHDC8B	50.6642	-0.326263	0.10791	-3.02346	0.002499	0.0320674
ADH4	41.9638	0.448659	0.148427	3.02276	0.00250483	0.0321158
TOX3	123.177	0.502074	0.166355	3.0181	0.00254367	0.0325335
KRT24	13.6057	0.457612	0.151654	3.01747	0.00254898	0.0325747
SCGB2B2	127.166	0.434943	0.144229	3.01563	0.00256443	0.0327173
RAPH1	278.669	0.398572	0.132179	3.0154	0.00256644	0.0327173
ZNF517	182.425	-0.272574	0.090403	-3.0151	0.00256898	0.032723
TTLL2	69.9911	0.454369	0.150719	3.01467	0.00257259	0.0327254
PTGDR2	63.3626	-0.29252	0.0970351	-3.01458	0.00257337	0.0327254
PLAG1	151.722	-0.314049	0.104188	-3.01425	0.00257618	0.0327345
ANO3	177.662	0.306278	0.101651	3.01302	0.0025866	0.0327731
BVES	59.5195	0.294635	0.0977968	3.01272	0.00258914	0.0327731
DPY19L2	200.605	-0.29874	0.0991614	-3.01266	0.00258969	0.0327731
HPSE	287.855	-0.378413	0.125613	-3.01253	0.00259079	0.0327731
MREG	202.653	0.338128	0.112245	3.01241	0.00259183	0.0327731
IGF2BP2	1113.12	-0.31479	0.104556	-3.01073	0.00260617	0.0329011
LARGE	1608.29	0.45601	0.151497	3.01003	0.00261223	0.032935
TBATA	72.1006	-0.298504	0.0991847	-3.00958	0.00261608	0.0329357
SNTN	23.8357	0.447486	0.148695	3.00943	0.00261737	0.0329357
CD5	242.3	-0.317862	0.105641	-3.00889	0.00262201	0.0329676
PKHD1L1	543.928	-0.369157	0.12271	-3.00836	0.00262662	0.0329989
MDM1	312.114	-0.317209	0.105457	-3.00794	0.00263024	0.0330178
FXYD5	126.631	-0.325718	0.108388	-3.00512	0.0026548	0.0332798
STAC2	76.9352	-0.288506	0.0960071	-3.00505	0.00265539	0.0332798
PLA2G16	264.532	0.284335	0.0946445	3.00424	0.00266242	0.0333411
MEF2C	902.998	-0.337921	0.11252	-3.00321	0.00267146	0.0333576
NRG1	755.507	0.344756	0.114808	3.00289	0.00267425	0.0333576
GFRA1	558.04	0.477421	0.159002	3.0026	0.00267684	0.0333576
C8A	103.057	0.45575	0.151797	3.00235	0.002679	0.0333576
LRRC58	63.3708	0.349496	0.116408	3.00233	0.00267923	0.0333576
TAF1C	92.0407	-0.296392	0.0987308	-3.00202	0.0026819	0.0333576
ZMYND12	133.042	-0.302525	0.100775	-3.00197	0.00268236	0.0333576
SNTG1	475.024	0.451991	0.15057	3.00188	0.00268321	0.0333576
PNLIPRP3	121.177	-0.31141	0.103786	-3.00049	0.00269544	0.0334324
SLC9A9	2161.44	-0.334146	0.111411	-2.99921	0.00270679	0.033435
SOWAHA	16.6705	0.452912	0.151014	2.99915	0.00270736	0.033435
GRIP1	896.369	-0.328082	0.109399	-2.99896	0.00270901	0.033435
CYP4B1	54.5226	0.343608	0.114729	2.99497	0.00274473	0.0337485
RP11-166N6.3	251.858	-0.359726	0.120137	-2.9943	0.00275072	0.0337711
PLCH1	902.184	-0.274621	0.0917232	-2.99401	0.00275332	0.0337711
MIPEP	880.528	-0.332364	0.111035	-2.99332	0.0027596	0.0337711
VWF	1652.94	-0.303401	0.101377	-2.9928	0.00276428	0.0337711
COL6A2	212.707	0.426861	0.142641	2.99256	0.00276647	0.0337711
SMCP	10.5682	0.490782	0.164009	2.99241	0.00276784	0.0337711
GYPE	48.5001	-0.403816	0.134954	-2.99226	0.0027692	0.0337711
CR1L	336.894	-0.300443	0.100411	-2.99213	0.00277039	0.0337711
ZNF35	12.4879	0.44332	0.148191	2.99154	0.00277571	0.033783
SMCO4	303.326	0.334386	0.1118	2.99092	0.00278139	0.0338034
ZFHX4	184.679	0.490794	0.164152	2.98988	0.00279091	0.0338624
ERO1A	134.087	0.305942	0.102373	2.9885	0.00280346	0.0339035
ARL9	65.5818	-0.327048	0.109442	-2.98832	0.00280517	0.0339035
CFAP61	866.876	-0.315651	0.105676	-2.98696	0.00281768	0.0340264
THSD7B	365.238	0.350306	0.11737	2.98463	0.00283919	0.0341557
PTPRG	2381.61	0.307223	0.102951	2.98416	0.00284359	0.0341823
FBXO28	199.245	0.27143	0.0910186	2.98214	0.00286241	0.0343309
ST8SIA3	26.9404	0.484998	0.162635	2.98212	0.00286256	0.0343309
FAM43A	13.6327	-0.465443	0.156119	-2.98133	0.00287002	0.034347
ENPEP	315.849	0.375606	0.125988	2.98127	0.00287052	0.034347
PRKG2	223.972	-0.348222	0.116816	-2.98096	0.00287347	0.034356
MMP16	173.383	0.370122	0.124189	2.98031	0.00287958	0.0343764
ABCC1	2120.01	-0.326057	0.10945	-2.97906	0.00289139	0.0344349
RUNX1	5227.73	-0.272911	0.0916102	-2.97905	0.00289147	0.0344349
VAX1	15.7679	0.430851	0.144631	2.97898	0.00289213	0.0344349
SLITRK3	14.6202	0.489251	0.164256	2.97858	0.00289584	0.0344386
BMP8B	124.411	-0.332256	0.111627	-2.97647	0.00291584	0.0345448
STIL	273.385	-0.327565	0.110122	-2.97458	0.00293394	0.0347168
NELL2	166.104	0.314645	0.105782	2.97445	0.00293512	0.0347168
OR6J1	13.7855	-0.473264	0.15912	-2.97425	0.00293704	0.0347168
CST3	122.693	-0.279645	0.0940297	-2.97401	0.00293938	0.034718
GPR108	115.391	-0.330311	0.111076	-2.97375	0.00294183	0.0347207
LRRC55	18.4607	0.413768	0.139157	2.97339	0.00294531	0.0347355
C2orf81	71.931	-0.314062	0.105643	-2.97285	0.00295052	0.0347707
MYH14	323.51	0.422711	0.142203	2.97258	0.00295309	0.0347747
MCOLN2	140.199	-0.281965	0.0948875	-2.97157	0.00296279	0.0348177
TMPRSS4	188.649	-0.274168	0.0922707	-2.97135	0.00296494	0.0348177
TXNDC2	15.9238	-0.430587	0.144919	-2.97123	0.00296607	0.0348177
CHRM3	1913.34	-0.35189	0.11845	-2.97078	0.00297048	0.0348216
PTPRN	94.037	-0.278788	0.0938742	-2.96981	0.00297985	0.0349052
CHD3	202.105	-0.26601	0.0895954	-2.96901	0.0029876	0.0349636
TNNT3	273.95	-0.309137	0.104147	-2.96826	0.00299488	0.0349636
NDUFAF5	118.937	0.319379	0.107608	2.968	0.00299743	0.0349636
BCL2A1	90.3319	-0.310602	0.104704	-2.96648	0.00301229	0.0349636
ANKRD35	112.707	-0.325327	0.10967	-2.96641	0.00301295	0.0349636
APOD	111.918	-0.331209	0.11166	-2.96622	0.00301481	0.0349636
SLC25A16	206.862	0.317214	0.106956	2.96583	0.00301865	0.0349636
THEMIS	102.419	0.345018	0.116339	2.96562	0.00302072	0.0349636
EFCAB1	30.1474	0.373971	0.126113	2.96536	0.00302328	0.0349636
CD27	63.5773	-0.302339	0.101959	-2.9653	0.00302387	0.0349636
A2M	150.354	0.337662	0.113884	2.96495	0.0030273	0.0349636
NEIL2	83.6643	0.283276	0.0955438	2.96488	0.00302797	0.0349636
GPC6	1597.57	0.432429	0.145882	2.96424	0.00303429	0.0349636
SMPDL3A	52.4203	0.419863	0.141645	2.9642	0.00303475	0.0349636
ENTHD2	184.451	-0.285374	0.0962938	-2.96357	0.00304093	0.0349898
OSBPL3	716.042	-0.321584	0.108543	-2.96273	0.0030492	0.0350332
NCOA4	230.706	-0.270623	0.0913525	-2.96241	0.00305245	0.0350447
TBC1D17	135.682	-0.271682	0.0917497	-2.96112	0.00306521	0.0351653
ATOH8	298.723	0.291327	0.0984077	2.96041	0.00307231	0.0351919
C15orf53	16.5359	-0.417977	0.141194	-2.9603	0.00307338	0.0351919
CD1A	11.1871	-0.472857	0.159738	-2.96021	0.0030743	0.0351919
ADAMTS5	67.1975	0.441401	0.149176	2.95893	0.00308714	0.0352764
DNAH5	148.931	0.357103	0.120736	2.95772	0.0030992	0.0353731
ZNF366	317.476	-0.289686	0.0979758	-2.95671	0.00310936	0.0353933
PRKAG3	53.5741	0.428901	0.145064	2.95665	0.00311005	0.0353933
TUBAL3	54.5087	-0.299835	0.101446	-2.95561	0.00312055	0.035461
CX3CR1	119.022	-0.334347	0.113148	-2.95496	0.00312709	0.0355094
TRPS1	1124.09	-0.274869	0.0931191	-2.95181	0.00315922	0.035796
ATP13A5	296.929	-0.394891	0.133821	-2.95089	0.00316859	0.0358501
BIN2	431.496	-0.349569	0.118484	-2.95035	0.00317412	0.0358866
GAP43	119.033	0.309111	0.104818	2.94902	0.00318778	0.036015
CTTN	701.433	-0.284453	0.0965301	-2.94678	0.003211	0.0362222
CPNE1	41.1851	0.36872	0.125152	2.94619	0.00321715	0.0362222
SYT17	237.077	0.354872	0.120464	2.94587	0.00322045	0.0362222
GAPDH	50.518	-0.364657	0.123797	-2.94562	0.0032231	0.0362222
CYB561A3	83.3645	-0.292514	0.0993164	-2.94528	0.00322664	0.0362222
FAM111A	47.3526	-0.306484	0.10406	-2.94526	0.00322684	0.0362222
FAM153C	43.3679	-0.363675	0.123479	-2.94524	0.00322703	0.0362222
HJURP	242.898	-0.278512	0.0945732	-2.94494	0.00323019	0.0362316
DDX18	27.0123	0.413845	0.1406	2.94342	0.00324611	0.036312
CCDC67	65.4293	0.382019	0.12979	2.94336	0.00324667	0.036312
ITGA1	416.513	0.270058	0.0917721	2.9427	0.0032536	0.0363296
ADTRP	284.112	0.274871	0.0934127	2.94255	0.00325524	0.0363296
FSIP1	535.188	-0.272722	0.0927094	-2.94169	0.00326431	0.0363599
TMEM159	84.0523	-0.323395	0.109988	-2.94027	0.00327931	0.0364678
LIN28B	274.853	-0.347685	0.118267	-2.93983	0.0032839	0.036478
MEI4	139.654	0.456114	0.155155	2.93974	0.00328492	0.036478
PDE2A	708.226	-0.280654	0.0954898	-2.93909	0.00329174	0.0365277
ANLN	261.621	-0.312935	0.106497	-2.93846	0.00329851	0.0365591
DEPDC1	69.5574	-0.371376	0.126463	-2.93664	0.00331792	0.0366728
TTC27	1193.23	-0.290938	0.099075	-2.93654	0.00331893	0.0366728
ARHGEF33	190.623	-0.319678	0.108874	-2.93622	0.00332242	0.0366855
PRRG4	104.876	0.265494	0.090443	2.93549	0.00333022	0.0367456
TPRX1	43.374	0.338024	0.115215	2.93384	0.00334795	0.0368114
CD2	95.4675	-0.373581	0.127353	-2.93344	0.00335233	0.0368114
RGPD2	19.5281	0.393675	0.134204	2.9334	0.00335272	0.0368114
FDX1	118.657	0.306826	0.104606	2.93316	0.00335533	0.0368141
TMEM240	85.9965	0.309069	0.105392	2.93258	0.0033616	0.0368562
RPL26L1	29.7386	0.345884	0.117955	2.93234	0.00336423	0.0368562
SLC25A4	41.0538	0.364327	0.124253	2.93215	0.00336625	0.0368562
C4orf33	66.8599	-0.359845	0.122757	-2.93135	0.00337487	0.0368825
SLC8A3	490.852	-0.336454	0.114792	-2.931	0.00337876	0.0368825
PDE1B	93.8591	-0.302844	0.103336	-2.93066	0.0033824	0.0368825
SERPINB11	63.5373	0.369983	0.126252	2.93051	0.00338408	0.0368825
GCSAML	283.175	-0.412942	0.140917	-2.93039	0.00338538	0.0368825
SLC24A5	23.6358	-0.418971	0.142984	-2.93019	0.00338758	0.0368825
RP11-302M6.4	223.917	-0.264688	0.090367	-2.92904	0.00340015	0.0369493
GFI1B	276.169	-0.356072	0.121576	-2.92881	0.00340264	0.0369493
ULK3	62.8409	-0.276657	0.0944623	-2.92876	0.0034032	0.0369493
MS4A6A	33.627	-0.387092	0.132206	-2.92795	0.0034121	0.0369834
ACO1	251.396	0.33279	0.113663	2.92787	0.00341293	0.0369834
SHFM1	329.614	0.360886	0.123261	2.92782	0.00341345	0.0369834
EPB41L4B	387.109	0.369121	0.126123	2.92667	0.00342607	0.0370374
NUDT1	178.211	-0.32412	0.11075	-2.9266	0.00342691	0.0370374
WT1	155.297	-0.344794	0.117833	-2.92613	0.00343203	0.0370559
HDAC9	1920.64	-0.306077	0.104631	-2.92529	0.00344133	0.0371307
CLPX	161.333	0.282202	0.0964872	2.92476	0.00344718	0.0371681
DNER	277.561	0.284337	0.0972471	2.92386	0.00345721	0.0372504
TRIM9	420.319	-0.319217	0.109194	-2.92339	0.00346248	0.0372683
STAP1	99.2167	-0.332272	0.113669	-2.92315	0.00346514	0.0372683
RTKN2	228.024	-0.291362	0.0996857	-2.92281	0.00346892	0.0372683
KIAA1257	148.999	-0.279783	0.0957824	-2.92103	0.00348879	0.0374355
CERS3	217.198	0.325604	0.111536	2.91929	0.00350835	0.0375677
FAM110C	11.3822	0.484046	0.165836	2.91883	0.00351348	0.0375969
NPY1R	13.6557	0.445978	0.152851	2.91774	0.00352581	0.0376577
SHANK1	135.734	-0.276288	0.0947135	-2.9171	0.00353306	0.0377029
CDKL4	160.724	-0.307943	0.105588	-2.91644	0.00354045	0.0377302
CDC26	27.2826	0.442978	0.151943	2.91542	0.00355215	0.0378034
DUSP19	83.3628	-0.324184	0.111196	-2.91541	0.00355218	0.0378034
PKIA	160.396	-0.295967	0.101547	-2.91459	0.00356153	0.0378204
ABCC2	289.731	0.301076	0.103307	2.91438	0.00356399	0.0378204
CRY2	143.659	0.309107	0.106067	2.91426	0.00356532	0.0378204
SMOX	489.774	-0.285218	0.0978714	-2.91421	0.0035659	0.0378204
C6orf10	254.881	-0.362074	0.124302	-2.91285	0.00358146	0.037908
HDHD2	101.744	-0.270048	0.0927429	-2.91179	0.0035936	0.0380104
C7orf57	97.3017	-0.335449	0.115212	-2.91158	0.00359601	0.0380104
HS3ST4	240.78	0.299781	0.102982	2.91101	0.00360266	0.0380192
FAM187B	53.0619	-0.350207	0.12031	-2.91088	0.00360416	0.0380192
ADRA1B	132.298	0.402205	0.138204	2.91022	0.00361173	0.0380651
FAM98A	76.4078	-0.340212	0.116908	-2.91008	0.00361339	0.0380651
SLC5A11	142.656	0.271673	0.0934	2.90871	0.00362928	0.0381809
IRS2	588.235	-0.272637	0.0937492	-2.90815	0.00363574	0.038223
LMOD3	86.4899	-0.278742	0.0958703	-2.90749	0.00364345	0.0382783
ESR1	968.069	0.431754	0.148555	2.90636	0.00365655	0.0383677
CFAP45	190.249	-0.338416	0.116442	-2.90629	0.00365737	0.0383677
EFCAB3	88.7946	-0.353616	0.121688	-2.90592	0.0036618	0.0383677
KBTBD11	267.945	0.29493	0.101511	2.9054	0.00366789	0.0383996
LEXM	98.7368	0.304128	0.104683	2.90524	0.00366977	0.0383996
TRAIP	125.942	-0.267637	0.0921534	-2.90426	0.00368125	0.0384681
MGAM2	290.266	-0.316892	0.109131	-2.90377	0.00368695	0.0385018
GBP7	64.0123	0.338506	0.116589	2.90341	0.00369117	0.0385201
NR2C1	134.715	0.311792	0.107421	2.90252	0.00370176	0.038579
C5orf30	115.027	-0.342544	0.118035	-2.90206	0.00370721	0.0385842
HLA-DRA	25.4244	-0.409997	0.141304	-2.90153	0.00371346	0.0386158
MIPOL1	307.65	0.435064	0.14995	2.90138	0.0037152	0.0386158
SAMD13	259.16	-0.330627	0.113981	-2.90073	0.00372298	0.0386708
AGMO	475.661	0.452003	0.155855	2.90015	0.00372986	0.038707
CCDC68	255.219	-0.280294	0.0966527	-2.90002	0.00373142	0.038707
CEP120	126.744	0.289925	0.100004	2.89913	0.00374196	0.038784
BUB1	108.552	-0.325211	0.112209	-2.89827	0.00375227	0.0388277
PDE1A	256.042	0.268153	0.0925248	2.89817	0.00375341	0.0388277
ZNF34	54.7414	0.326798	0.112771	2.8979	0.00375671	0.0388277
AGBL1	399.63	0.317428	0.109541	2.89779	0.003758	0.0388277
ST8SIA6	647.153	-0.351955	0.121485	-2.8971	0.00376632	0.0388688
AFF4	450.668	0.271327	0.0936628	2.89685	0.0037693	0.0388688
BLM	743.992	-0.295762	0.102098	-2.89684	0.00376946	0.0388688
PLA2G1B	13.7602	0.440995	0.152275	2.89604	0.00377905	0.0389162
CXCL6	51.4457	-0.38101	0.131582	-2.89561	0.00378427	0.0389443
UGT2B4	40.3416	0.478744	0.165355	2.89525	0.00378857	0.0389491
PAQR8	241.298	-0.274163	0.0947611	-2.8932	0.00381335	0.0391402
CYP4X1	32.7026	0.390853	0.135144	2.89212	0.00382654	0.0392239
ABCC12	98.4971	0.273304	0.0945148	2.89166	0.00383217	0.0392558
TEKT3	50.8457	0.281961	0.0975312	2.89099	0.00384035	0.0393138
POMZP3	63.5708	0.402896	0.139404	2.89013	0.00385079	0.0393948
TMEM82	48.128	0.371522	0.128571	2.88962	0.0038571	0.0394239
ADGB	417.114	-0.335948	0.116274	-2.88928	0.00386122	0.0394239
LRP2	520.099	-0.271311	0.093923	-2.88866	0.0038689	0.0394506
TMEM213	81.6466	-0.312959	0.108373	-2.88779	0.00387955	0.0395116
GJC1	110.256	-0.279391	0.0967501	-2.88776	0.00387994	0.0395116
OPRK1	12.8212	0.43363	0.150179	2.88741	0.00388427	0.0395298
PTPRZ1	96.287	0.269634	0.0933972	2.88696	0.00388979	0.0395391
TTK	134.314	-0.387709	0.134327	-2.88631	0.00389782	0.039566
DTX1	192.758	0.321884	0.111521	2.8863	0.00389798	0.039566
COPRS	42.0601	0.33622	0.116541	2.88498	0.00391439	0.0396207
MAF	47.1716	0.388334	0.134627	2.88452	0.00392008	0.0396207
SPAG16	532.987	0.321281	0.111388	2.88434	0.00392231	0.0396207
WDR76	182.916	-0.318586	0.11046	-2.88416	0.00392454	0.0396207
NOXRED1	108.437	-0.288888	0.100176	-2.88381	0.00392895	0.0396207
LIN9	269.559	-0.271046	0.0939924	-2.8837	0.00393028	0.0396207
SLC19A3	61.2485	0.47745	0.165575	2.88359	0.00393171	0.0396207
CSF1R	502.244	-0.329754	0.114359	-2.88351	0.00393276	0.0396207
FAM69A	324.853	0.311025	0.107867	2.88342	0.00393386	0.0396207
STAB2	789.391	-0.300584	0.104253	-2.88321	0.00393649	0.0396216
SIX1	24.3775	0.425957	0.147791	2.88216	0.00394954	0.0397273
EPB42	183.022	-0.274534	0.09526	-2.88194	0.00395231	0.0397295
OSTN	75.6281	0.384117	0.133309	2.8814	0.00395916	0.0397728
PLSCR4	128.601	0.29369	0.101974	2.88005	0.00397616	0.0398992
UBE2U	175.061	-0.308082	0.106977	-2.87989	0.00397815	0.0398992
FAM135B	462.609	0.320931	0.111484	2.87873	0.00399286	0.0399825
PFKFB2	244.396	-0.264189	0.0917877	-2.87827	0.00399867	0.0399893
SDR42E1	65.8838	0.349602	0.121463	2.87827	0.00399867	0.0399893
XIRP2	490.386	-0.336578	0.11697	-2.87748	0.00400863	0.0400632
SLC22A10	154.025	0.410796	0.142826	2.8762	0.00402493	0.0401574
TCP10	43.9093	0.385747	0.134143	2.87563	0.00403217	0.0401696
AIM2	341.439	-0.316501	0.11014	-2.87362	0.00405796	0.0403493
CYP27A1	117.45	0.402161	0.140001	2.87255	0.00407174	0.0404517
ARGFX	46.1137	-0.381423	0.132788	-2.87242	0.00407345	0.0404517
STK39	1209.42	-0.275502	0.0959334	-2.8718	0.00408137	0.0404787
SUPT7L	27.2509	0.376382	0.131097	2.87101	0.0040916	0.0405129
SMC2	81.3416	-0.283745	0.0988337	-2.87093	0.0040926	0.0405129
FBP2	103.67	0.283783	0.098876	2.8701	0.00410348	0.0405434
GTDC1	1419.88	-0.29465	0.102696	-2.86916	0.00411567	0.040638
ANO5	72.3872	0.354936	0.123719	2.86889	0.0041192	0.0406471
C3orf20	521.229	-0.324316	0.113084	-2.86792	0.00413186	0.0407205
KIAA1468	503.413	-0.279894	0.097672	-2.86565	0.00416149	0.0408575
MGAT4C	306.794	0.357452	0.124748	2.86539	0.00416498	0.0408661
SLC6A15	24.55	0.370538	0.129327	2.86512	0.00416846	0.0408745
FRAS1	1009.6	-0.279338	0.0975248	-2.86428	0.00417956	0.0409266
ADCY3	1166.77	-0.338402	0.118148	-2.86423	0.00418026	0.0409266
CALCB	125.849	0.32364	0.112998	2.86412	0.00418165	0.0409266
TMEM243	71.2367	0.309258	0.108118	2.86037	0.00423154	0.041337
SCGB3A2	24.064	-0.374334	0.130953	-2.85853	0.00425614	0.0415265
RIMBP2	485.725	0.353311	0.12363	2.85781	0.0042658	0.0415313
CMYA5	232.618	0.276042	0.0966087	2.85732	0.00427233	0.0415313
BARD1	239.447	-0.264879	0.0927032	-2.85728	0.00427289	0.0415313
CD5L	94.3765	-0.324398	0.113595	-2.85573	0.00429377	0.0416061
KBTBD12	299.286	-0.303136	0.106186	-2.85475	0.00430703	0.041659
TEPP	73.3658	-0.271109	0.0949747	-2.85454	0.00430992	0.041659
SERPINI2	56.3603	-0.349333	0.12246	-2.85263	0.00433595	0.0418328
ZNF823	49.4511	0.368804	0.129305	2.85221	0.00434166	0.0418466
RRAS2	208.006	0.362444	0.127078	2.85213	0.00434275	0.0418466
LYPD6	141.784	0.326439	0.114474	2.85165	0.00434925	0.0418833
BTBD17	35.5985	-0.371522	0.130352	-2.85015	0.00436986	0.0420299
BCL2L2	25.3008	-0.412917	0.144933	-2.84903	0.00438527	0.0421261
TFAM	26.3404	0.348015	0.122164	2.84876	0.00438899	0.0421359
DYNC2H1	483.223	-0.27712	0.0973279	-2.84728	0.00440944	0.0422542
DCHS2	168.176	0.315621	0.110923	2.84542	0.00443529	0.0424498
SH3GL2	113.516	0.375124	0.131865	2.84475	0.00444462	0.0425129
GPC1	227.64	0.286417	0.10073	2.8434	0.00446355	0.0426417
PHACTR3	1134.29	-0.31561	0.11102	-2.84283	0.00447154	0.0426657
RP9	69.4846	-0.291746	0.102653	-2.84205	0.00448242	0.0426919
MMAB	117.274	0.31536	0.110962	2.84205	0.0044825	0.0426919
CHRNA1	64.5795	-0.313885	0.110482	-2.84104	0.00449665	0.0427494
ETFDH	98.5097	0.293245	0.10325	2.84014	0.00450934	0.0427826
RNF146	52.6512	0.293866	0.103477	2.83993	0.00451235	0.0427826
PAQR9	39.4735	0.405203	0.142718	2.83917	0.00452304	0.0427826
ARL4D	17.8024	-0.425581	0.149903	-2.83904	0.00452495	0.0427826
CSRP3	104.034	-0.319634	0.112635	-2.83779	0.00454274	0.0429248
PRSS27	136.345	-0.309263	0.109016	-2.83684	0.00455617	0.0430256
UFC1	44.5508	-0.325848	0.114891	-2.83615	0.00456605	0.0430802
AOAH	1441.23	-0.300595	0.106032	-2.83496	0.0045832	0.0431284
FBXO43	27.5082	-0.368519	0.130001	-2.83475	0.00458612	0.0431284
FAM60A	236.925	-0.271599	0.0958552	-2.83343	0.00460513	0.0431818
CLDN4	289.792	-0.281823	0.0994853	-2.83281	0.00461411	0.0431818
ANKS1B	687.866	0.27198	0.0960166	2.83264	0.00461659	0.0431818
NUDT16	16.923	0.423787	0.149631	2.83222	0.00462259	0.0431818
TMED3	397.768	-0.286093	0.101016	-2.83216	0.00462346	0.0431818
NCAPG2	387.672	-0.285419	0.100788	-2.83188	0.00462759	0.0431818
NRBP2	61.6845	0.292488	0.103285	2.83184	0.00462803	0.0431818
VAV3	1438.74	-0.329078	0.116206	-2.83184	0.0046281	0.0431818
RITA1	58.1072	-0.325738	0.11512	-2.82955	0.00466133	0.0433852
MACC1	274.091	-0.374484	0.132349	-2.82951	0.00466196	0.0433852
PPFIA2	187.165	0.300295	0.106134	2.82938	0.00466381	0.0433852
IFT20	16.6325	0.428664	0.151523	2.82904	0.00466878	0.0434055
ARHGEF28	836.221	0.278261	0.0983658	2.82883	0.00467181	0.0434077
TMEM108	1137.68	-0.351737	0.124401	-2.82745	0.00469199	0.0435175
LY9	114.74	-0.331605	0.117329	-2.82628	0.00470927	0.0436258
MRC1	13.9313	-0.472273	0.167156	-2.82535	0.00472295	0.0436879
METTL24	321.211	-0.283942	0.100499	-2.82531	0.00472348	0.0436879
SLC35D3	43.4551	-0.406735	0.143964	-2.82525	0.00472438	0.0436879
MNX1	53.9997	0.32751	0.115934	2.82497	0.00472856	0.0437006
COL19A1	190.851	0.276302	0.0978282	2.82436	0.00473753	0.0437449
BTNL2	42.8766	-0.380715	0.134803	-2.82423	0.00473937	0.0437449
APBA1	536.102	0.353923	0.125324	2.82407	0.00474176	0.0437449
KIF21A	179.997	0.435642	0.154319	2.82299	0.00475776	0.0438405
RFC5	67.7003	0.327699	0.116114	2.82222	0.00476922	0.0438871
F11	54.0662	0.4698	0.166469	2.82215	0.00477031	0.0438871
PRLR	257.503	0.458895	0.162609	2.82208	0.00477126	0.0438871
PRR7	94.5366	-0.334913	0.118684	-2.82189	0.00477419	0.0438882
PHLDB2	400.65	0.296782	0.105185	2.82152	0.00477969	0.0439011
MYOCD	42.2829	0.380169	0.134792	2.82041	0.0047963	0.0439619
MCTP1	2029.36	-0.321734	0.114082	-2.8202	0.00479933	0.0439638
SAMD4B	182.424	0.274845	0.0974658	2.81991	0.00480374	0.0439783
MICU3	214.49	0.353399	0.125335	2.81963	0.00480785	0.0439901
KRTAP16-1	21.601	-0.397333	0.140997	-2.81801	0.00483216	0.044109
TMEM176A	21.1915	0.395232	0.140307	2.81691	0.00484876	0.0442014
MCEMP1	17.8551	-0.421361	0.149588	-2.81682	0.00485023	0.0442014
GRK4	530.975	-0.267433	0.0949514	-2.81652	0.00485466	0.0442109
PTPN22	201.836	-0.309291	0.109824	-2.81624	0.00485891	0.0442237
BRINP2	70.5203	0.408538	0.145199	2.81364	0.00489839	0.0445127
DPPA3	35.8804	-0.384319	0.136603	-2.8134	0.00490211	0.0445127
KCND3	529.767	0.380265	0.135183	2.81297	0.00490863	0.0445203
SIGLEC8	56.7719	-0.375268	0.133426	-2.81256	0.00491484	0.0445249
NR1H4	166.885	0.463023	0.164689	2.81149	0.0049312	0.0446212
CLDN14	371.563	0.300358	0.1069	2.80971	0.00495856	0.0448427
TMPRSS13	208.008	-0.332803	0.118539	-2.80753	0.00499237	0.0450962
TMEM258	18.8397	0.392131	0.139823	2.80448	0.00503977	0.0454454
TTC26	171.746	-0.297445	0.106086	-2.80381	0.00505031	0.0454878
SPINT2	463.876	-0.32256	0.115079	-2.80296	0.00506366	0.0454934
TTLL3	139.433	-0.2689	0.0959447	-2.80266	0.00506833	0.0454934
ARSJ	83.191	0.364477	0.130066	2.80225	0.00507471	0.0454934
WASF3	553.848	-0.332749	0.118752	-2.80204	0.00507809	0.0454934
PRDM1	129.985	-0.323739	0.11555	-2.80172	0.00508303	0.0454934
GDF6	23.9252	0.387456	0.138307	2.80143	0.00508767	0.0455088
DTD1	858.154	-0.263121	0.0939451	-2.8008	0.00509768	0.0455613
SMIM14	322.423	0.373841	0.133482	2.80069	0.00509939	0.0455613
PLPPR1	217.052	0.428222	0.152959	2.79959	0.00511671	0.0456822
CR1	364.577	-0.320748	0.114594	-2.79899	0.00512633	0.0456835
RHAG	70.5594	-0.34793	0.124352	-2.79794	0.00514292	0.0457667
DYRK4	155.827	-0.317467	0.113481	-2.79753	0.00514955	0.0457947
TPO	238.677	0.277658	0.0992691	2.79702	0.00515761	0.0457947
SERPINE2	394.757	-0.299597	0.107117	-2.79692	0.00515928	0.0457947
BCAT1	468.862	-0.271838	0.0971952	-2.79682	0.00516075	0.0457947
CPQ	955.73	0.312717	0.111891	2.79484	0.00519252	0.0460504
MTHFSD	106.765	0.270249	0.0968047	2.79169	0.00524333	0.0464482
SLC9A3R2	155.48	-0.28894	0.103514	-2.79132	0.00524938	0.046472
RALYL	311.821	0.34801	0.124683	2.79116	0.00525198	0.046472
BCL2L12	39.5402	0.317319	0.113744	2.78975	0.00527482	0.046582
CAMK2D	555.692	0.36254	0.130006	2.78863	0.00529318	0.0466632
MDH2	131.403	0.308263	0.110599	2.78721	0.00531636	0.0468026
THUMPD2	203.47	-0.277034	0.0994064	-2.78688	0.00532183	0.0468243
RP11-234B24.6	68.8322	0.326187	0.11706	2.7865	0.00532803	0.0468364
POLR2E	172.622	-0.296375	0.106371	-2.78623	0.00533244	0.0468364
VAV1	799.525	-0.303437	0.108913	-2.78606	0.00533526	0.0468364
FILIP1	181.561	0.308066	0.110595	2.78554	0.00534383	0.0468364
RHBDL3	524.523	-0.305268	0.109594	-2.78545	0.00534542	0.0468364
NBPF3	216.88	-0.326965	0.117386	-2.78539	0.00534626	0.0468364
JAM3	383.424	-0.321888	0.115565	-2.78534	0.00534724	0.0468364
CWH43	49.1049	0.33803	0.12139	2.78467	0.00535822	0.0469063
RP11-58C22.1	125.646	0.344327	0.123665	2.78435	0.00536344	0.0469212
SIM2	125.024	0.320398	0.115099	2.78369	0.00537451	0.0469212
PDCD1LG2	228.773	-0.320414	0.115106	-2.78364	0.00537528	0.0469212
RGS9	604.446	-0.274242	0.098525	-2.78348	0.00537799	0.0469212
PRKCQ	1323.82	-0.359581	0.129225	-2.7826	0.0053925	0.0470215
PGBD5	345.59	0.321041	0.115397	2.78206	0.00540149	0.0470473
ROBO2	931.879	0.346311	0.124531	2.78093	0.00542035	0.0471476
PKHD1	432.119	0.376701	0.135492	2.78024	0.0054318	0.0472045
C10orf67	87.5751	0.339915	0.122284	2.77971	0.00544074	0.0472045
FAM166B	14.4199	0.413004	0.148656	2.77825	0.0054652	0.0473505
RTN1	646.385	-0.281517	0.101332	-2.77817	0.00546667	0.0473505
EYA4	198.813	0.389707	0.140306	2.77755	0.00547699	0.0474135
ACOT13	158.242	0.297798	0.107231	2.77716	0.00548368	0.047423
GIPC3	95.087	-0.296802	0.106934	-2.77557	0.00551049	0.0475104
DCDC1	392.066	0.279213	0.100601	2.77545	0.00551255	0.0475104
LMO2	293.915	-0.29751	0.10723	-2.7745	0.0055287	0.0475969
CISH	61.3584	-0.346012	0.124744	-2.77378	0.00554096	0.0476761
RPS27A	22.991	-0.400036	0.14425	-2.77321	0.00555064	0.0477067
GHRH	66.4242	-0.295894	0.106731	-2.77233	0.00556568	0.047777
TSPAN15	582.164	-0.33392	0.120517	-2.77074	0.00559299	0.0478859
IQGAP3	266.434	-0.289136	0.104379	-2.77006	0.00560457	0.0479588
TMEM40	254.196	-0.317068	0.114477	-2.7697	0.00561079	0.0479683
CLEC4F	37.1101	-0.34224	0.123576	-2.76947	0.00561478	0.0479683
TICRR	136.378	-0.311506	0.112495	-2.76907	0.00562164	0.0479683
ABCC8	449.016	-0.293851	0.106125	-2.76892	0.00562427	0.0479683
RB1CC1	322.783	0.288665	0.104256	2.76882	0.00562602	0.0479683
UMOD	29.759	0.424906	0.153476	2.76855	0.00563068	0.0479683
SYK	736.386	-0.330205	0.119277	-2.76839	0.00563337	0.0479683
MSANTD3	121.713	-0.267777	0.0967398	-2.76801	0.00564001	0.0479986
PPP1R1A	32.0745	0.359252	0.129834	2.76701	0.00565738	0.0480988
SIMC1	263.593	0.266229	0.0962168	2.76697	0.00565796	0.0480988
AQP5	30.8959	0.345318	0.124809	2.76677	0.00566147	0.0481025
SLC25A24	215.373	-0.289684	0.104716	-2.76636	0.00566851	0.0481098
CCR4	49.6429	-0.400915	0.145043	-2.7641	0.00570795	0.0483919
CDS1	80.4415	0.364118	0.13175	2.7637	0.00571499	0.0484252
C18orf8	32.5025	-0.35062	0.126947	-2.76194	0.00574585	0.0486075
RAB2B	49.3711	0.349141	0.126423	2.76169	0.00575031	0.0486188
GCDH	21.4963	0.390844	0.141537	2.76142	0.00575504	0.0486324
C8orf86	52.6309	0.277082	0.10036	2.76089	0.00576445	0.0486592
ALDH8A1	107.628	0.380125	0.137719	2.76015	0.00577752	0.0487273
CXCL13	110.433	0.327139	0.118525	2.76008	0.00577877	0.0487273
KIAA1755	230.511	0.263081	0.0953405	2.75939	0.00579099	0.0487523
HTR3C	29.6911	-0.353502	0.128109	-2.75937	0.00579123	0.0487523
ACOT12	189.005	0.346975	0.125748	2.75928	0.00579281	0.0487523
TRIM58	107.738	-0.388011	0.140735	-2.75703	0.00583286	0.0489189
HNMT	110.947	0.359143	0.130295	2.75637	0.00584462	0.0489826
MAD2L1	32.88	-0.37683	0.136741	-2.75578	0.00585518	0.0489826
MUC12	69.8194	0.26749	0.0970795	2.75537	0.00586266	0.0489826
MTCL1	735.695	-0.264212	0.0958956	-2.7552	0.0058656	0.0489826
TAF1A	55.9505	0.322978	0.117272	2.7541	0.00588546	0.0491029
SERINC1	106.865	0.269352	0.0978436	2.75288	0.00590734	0.0491713
OPRM1	183.563	-0.268802	0.0976482	-2.75276	0.00590948	0.0491713
MTCH2	105.085	0.304843	0.110748	2.75258	0.00591285	0.0491713
TRIM44	467.956	0.267291	0.0971093	2.75248	0.00591465	0.0491713
SLC25A13	764.774	0.276773	0.100558	2.75237	0.00591658	0.0491713
MTUS2	747.638	0.341658	0.1242	2.75086	0.00594394	0.0492674
DLGAP5	135.697	-0.301285	0.109561	-2.74992	0.00596102	0.0493535
PIP5K1B	1428.52	-0.320489	0.116549	-2.74982	0.00596288	0.0493535
IL19	171.816	-0.292707	0.106448	-2.74976	0.00596383	0.0493535
KCNA2	182.617	-0.329426	0.119826	-2.74919	0.00597426	0.0493874
SEC13	160.967	0.27211	0.0990102	2.7483	0.00599057	0.0494436
LRRC38	106.023	-0.285926	0.104051	-2.74794	0.00599716	0.0494518
CA10	314.037	0.272192	0.0990569	2.74784	0.00599901	0.0494518
PPIF	158.109	-0.285402	0.103881	-2.7474	0.00600695	0.0494518
PAPPA	686.565	-0.278765	0.101473	-2.74718	0.00601099	0.0494518
LINGO2	259.231	0.320982	0.116847	2.74703	0.00601376	0.0494518
TBR1	13.8393	0.408084	0.148666	2.74497	0.00605173	0.0496592
RBL2	232.489	0.271654	0.0989837	2.74443	0.00606153	0.049677
HNF4G	156.852	0.455524	0.166001	2.7441	0.00606771	0.049677
PLA2G2F	38.0165	0.297392	0.108377	2.74404	0.0060688	0.049677
COPS8	62.3176	-0.26933	0.0981892	-2.74297	0.00608868	0.0497038
MGAM	598.13	-0.284238	0.103626	-2.74292	0.00608959	0.0497038
ZNF556	61.0057	-0.292366	0.106598	-2.74269	0.00609389	0.0497038
HSPA9	94.3677	0.289408	0.105542	2.74211	0.00610462	0.0497038
OGDHL	96.6844	0.364519	0.132943	2.74193	0.00610794	0.0497038
FRK	145.294	0.436341	0.159137	2.74192	0.00610818	0.0497038
TLN1	435.076	-0.278031	0.101402	-2.74187	0.00610899	0.0497038
PHACTR1	2107.21	-0.301801	0.110093	-2.74133	0.00611902	0.0497059
CCL18	35.7559	-0.323614	0.118055	-2.74122	0.00612118	0.0497059
TBX18	38.5271	0.397633	0.145083	2.74073	0.00613021	0.0497533
MRTO4	45.0643	0.401531	0.146587	2.73921	0.00615877	0.0499076
FBXO17	108.035	0.38093	0.139077	2.73899	0.00616277	0.0499076
TNIP3	242.439	-0.323445	0.118092	-2.73892	0.0061641	0.0499076
MME	240.517	0.300508	0.10972	2.73886	0.00616523	0.0499076
CDK5R1	47.707	0.288747	0.105461	2.73795	0.00618227	0.0499936
Table S8. Differential 5hmC loci in gene bodies detected at 5% FDR and 1.2 fold-change in the plasma cfDNA from discovery batch of gastricl cancer patients.

## Sheet: TableS9
id	baseMean	log2FoldChange	lfcSE	stat	pvalue	padj
HRH1	336.49	0.297065	0.0487804	6.08983	1.13029e-09	1.71612e-05
NTSR1	176.141	0.442056	0.0745453	5.93004	3.02868e-09	2.29922e-05
SULF2	427.391	0.352179	0.0612901	5.7461	9.13275e-09	3.53193e-05
KIF21B	172.868	0.323358	0.0563053	5.74293	9.30497e-09	3.53193e-05
RAB31	548.541	0.322545	0.057137	5.64511	1.65074e-08	4.34344e-05
FAM214A	319.405	-0.320393	0.0568235	-5.63839	1.71644e-08	4.34344e-05
KLB	79.5512	-0.364632	0.066597	-5.4752	4.37012e-08	9.19666e-05
WISP1	140.119	0.349643	0.0640738	5.45688	4.84577e-08	9.19666e-05
SPI1	73.6368	0.418289	0.0810351	5.16182	2.44555e-07	0.000285622
TMEM150C	176.244	-0.267634	0.0523109	-5.11621	3.11743e-07	0.000338085
FAM189A2	159.501	-0.274052	0.054847	-4.99666	5.8331e-07	0.000520965
CEACAM3	39.396	0.43068	0.0866263	4.9717	6.63679e-07	0.000559813
FCN1	42.1876	0.433206	0.0880071	4.9224	8.54884e-07	0.000645494
APELA	31.9937	-0.403718	0.0821583	-4.91391	8.92799e-07	0.000645494
ADRA1D	74.8627	0.34873	0.0715545	4.87363	1.09567e-06	0.000695817
TGM2	176.629	0.337353	0.0692309	4.87287	1.09989e-06	0.000695817
NOTCH1	371.707	0.376067	0.0777966	4.83398	1.33832e-06	0.000807773
CDA	69.8307	0.356928	0.073938	4.8274	1.38326e-06	0.000807773
ENAM	79.1261	-0.371803	0.0784434	-4.73975	2.13977e-06	0.00120327
ARAP1	267.99	0.278294	0.0593779	4.68682	2.77485e-06	0.00150466
IL5RA	122.924	-0.267134	0.0573359	-4.6591	3.17589e-06	0.00150995
TGFBI	134.084	0.290517	0.0624237	4.65395	3.25635e-06	0.00150995
IFFO1	87.7202	0.337313	0.072638	4.64376	3.42131e-06	0.00150995
CD93	40.1597	0.39612	0.0855038	4.63277	3.60803e-06	0.00150995
EPPK1	66.5136	0.382565	0.0826013	4.63147	3.63087e-06	0.00150995
PIK3C2G	739.92	-0.295188	0.0639288	-4.61745	3.88484e-06	0.00150995
FMNL1	100.472	0.313444	0.0679203	4.61487	3.93334e-06	0.00150995
TSPAN14	343.815	0.271367	0.0588696	4.60963	4.03395e-06	0.00150995
SEMA6B	56.91	0.373589	0.0811288	4.60489	4.1268e-06	0.00150995
ITGB2	217.168	0.343329	0.0745981	4.60238	4.1769e-06	0.00150995
TOP1MT	155.687	0.301624	0.0656854	4.59195	4.39123e-06	0.00152805
PREX1	869.3	0.272909	0.0596466	4.57543	4.75234e-06	0.00160344
NCLN	84.1982	0.349038	0.0768469	4.54199	5.57254e-06	0.0018393
TTYH3	193.889	0.345977	0.0765233	4.5212	6.14897e-06	0.001945
HOXA3	114.275	0.323702	0.0718512	4.50518	6.63168e-06	0.00198011
TMEM161B	178.57	-0.299194	0.0664421	-4.50308	6.6975e-06	0.00198011
POU2F2	254.252	0.263801	0.0586168	4.50043	6.78164e-06	0.00198011
TNK2	244.266	0.298961	0.0669362	4.46636	7.95629e-06	0.00227925
ZC3H3	426.658	0.283371	0.0637745	4.44333	8.85753e-06	0.00244516
SLCO4A1	252.24	0.341281	0.0771163	4.42554	9.62007e-06	0.00260824
PLEC	482.656	0.321413	0.073749	4.3582	1.31137e-05	0.00349307
KCNQ2	198.133	0.314263	0.0724042	4.3404	1.42225e-05	0.003599
RELT	109.419	0.307791	0.0710031	4.33489	1.4583e-05	0.00362974
NOTUM	22.915	0.382642	0.0887072	4.31353	1.60665e-05	0.00381412
BMP1	153.368	0.296004	0.0686245	4.31338	1.60774e-05	0.00381412
C1orf27	94.5918	-0.310658	0.0721753	-4.30422	1.67576e-05	0.00391432
RP5-877J2.1	84.8691	0.340092	0.0793387	4.28658	1.81441e-05	0.00411168
TMEM71	141.442	0.269025	0.0628328	4.2816	1.85556e-05	0.00414308
LSP1	196.387	0.304246	0.071404	4.26091	2.03594e-05	0.00447995
PARVG	133.532	0.272982	0.0641484	4.25548	2.08605e-05	0.00451555
FSCN1	52.5005	0.351014	0.08263	4.24802	2.15669e-05	0.00452832
ZYX	61.0429	0.330891	0.0781627	4.23336	2.30226e-05	0.00459936
S100A2	24.1338	0.374447	0.0892109	4.19732	2.70091e-05	0.0050627
DBT	113.113	-0.267723	0.064129	-4.17475	2.98315e-05	0.00552356
BIRC7	16.4191	0.380481	0.0913181	4.16654	3.09257e-05	0.00565716
IL17RA	113.645	0.297335	0.0714925	4.15897	3.19686e-05	0.00577833
ESRRG	1352.14	-0.272362	0.0658863	-4.13382	3.56784e-05	0.00600414
GALNS	169.304	0.295644	0.0715195	4.13375	3.56889e-05	0.00600414
SIGLEC7	29.059	0.341962	0.0828098	4.12949	3.63567e-05	0.00600414
IGHMBP2	96.7228	0.28223	0.0683475	4.12933	3.63816e-05	0.00600414
LRP1	301.805	0.263604	0.0639134	4.12439	3.71726e-05	0.00606873
SEL1L	214.443	-0.276019	0.0675248	-4.08767	4.35723e-05	0.00689123
PXN	222.503	0.285179	0.0700542	4.07083	4.68451e-05	0.00713603
NLRP3	75.8764	0.298075	0.073723	4.04318	5.2732e-05	0.00782049
GPIHBP1	12.579	0.374182	0.0925791	4.04175	5.30534e-05	0.00782049
APMAP	99.8093	0.284665	0.0708964	4.01523	5.93875e-05	0.00847237
C1orf198	123.448	0.28516	0.0710807	4.01177	6.02645e-05	0.00847237
FAM69B	60.4979	0.328551	0.0818969	4.01177	6.02658e-05	0.00847237
TCEA2	85.6228	0.310662	0.0778123	3.99245	6.53947e-05	0.00897488
FAM83F	147.945	-0.266057	0.0670779	-3.96639	7.29687e-05	0.00971827
ZNF626	75.557	-0.271859	0.0687468	-3.9545	7.66942e-05	0.0100383
ZNF628	36.4648	0.336564	0.0852428	3.9483	7.87086e-05	0.010214
MSRB1	20.7186	0.364693	0.0924606	3.94431	8.00308e-05	0.0102975
TBX2	36.0452	0.347402	0.0883317	3.93292	8.39192e-05	0.0105301
PDLIM2	52.877	0.297819	0.0763714	3.89961	9.63463e-05	0.0116856
ST13	78.0925	-0.269868	0.069351	-3.89133	9.96947e-05	0.0117338
GSDMA	29.3598	0.313185	0.0808023	3.87594	0.000106213	0.0120345
OPRL1	52.6362	0.318502	0.0825808	3.85685	0.000114857	0.0124562
HAPLN1	180.394	-0.289208	0.0751644	-3.84767	0.000119244	0.0127386
CCDC110	50.4599	-0.289178	0.0753547	-3.83755	0.000124267	0.013012
CTD-3105H18.18	24.2924	-0.329221	0.0859376	-3.83094	0.000127657	0.013096
PMEPA1	480.458	0.263369	0.0696314	3.78233	0.000155365	0.0152451
SPRY2	16.7254	0.340547	0.0903947	3.76733	0.000165	0.0157559
SNAPC4	85.0777	0.282734	0.0750804	3.76574	0.000166053	0.0157574
HCK	110.369	0.28619	0.0761166	3.75989	0.000169988	0.0160306
STAB1	125.543	0.27725	0.0738995	3.75172	0.000175626	0.0162931
CTSD	33.03	0.305061	0.0817584	3.73124	0.000190537	0.0169176
PLOD1	95.2025	0.263632	0.0708649	3.72021	0.000199058	0.0169663
TMEM171	31.3961	-0.300402	0.0807696	-3.71925	0.000199815	0.0169663
CABLES2	90.8287	0.317234	0.0854991	3.71038	0.00020695	0.01717
MYEOV	232.491	0.264863	0.0714967	3.70455	0.000211766	0.0172863
KCNN4	45.7193	0.291621	0.0788511	3.69838	0.000216983	0.0173772
AIFM3	40.9046	0.297921	0.0806482	3.69408	0.000220683	0.0175426
RHPN1	54.6993	0.293518	0.0804263	3.64954	0.000262715	0.0196493
AZU1	20.031	0.334209	0.0919305	3.63545	0.000277497	0.020159
CYP2W1	28.1768	0.321619	0.0892851	3.60216	0.000315586	0.0220309
SEC61B	28.2136	-0.310653	0.086442	-3.59377	0.000325924	0.0222659
TKT	122.454	0.275495	0.0768458	3.58504	0.000337029	0.0228442
PDGFA	97.1322	0.292835	0.0818727	3.57671	0.000347947	0.0232726
BOP1	51.5101	0.299686	0.0839706	3.56894	0.000358428	0.0236609
SLC34A3	29.35	0.31664	0.0887732	3.56684	0.000361306	0.0236883
SBNO2	426.638	0.280444	0.0786829	3.56423	0.000364931	0.0237714
ALDH3B1	95.9552	0.271083	0.0761586	3.55945	0.000371632	0.0239581
PLPPR3	49.6673	0.308167	0.0865902	3.55891	0.000372397	0.0239581
FOLR3	58.01	0.292709	0.0824217	3.55136	0.000383241	0.0242448
SLC16A3	92.1687	0.287413	0.0810786	3.54487	0.000392803	0.0246443
FAM207A	166.01	0.268156	0.0759357	3.53136	0.000413434	0.0251416
RTFDC1	57.6041	0.269605	0.0763506	3.53114	0.000413771	0.0251416
COX19	79.2908	0.284696	0.0806505	3.53	0.000415558	0.0251416
SAC3D1	15.3569	0.321756	0.0911774	3.5289	0.000417288	0.0251416
ZNF726	48.2165	-0.281016	0.0797651	-3.52304	0.000426621	0.0255015
TNNI2	21.1813	0.324988	0.0923604	3.5187	0.000433668	0.0257202
TLR4	39.1857	0.28668	0.0815511	3.51534	0.000439199	0.0258182
EIF4E1B	34.5815	0.294327	0.0837929	3.51255	0.000443821	0.0258182
SRMS	35.9916	0.299471	0.0858328	3.48901	0.000484814	0.0274747
FAM83H	38.2079	0.303497	0.0871246	3.48348	0.00049494	0.0278321
YWHAH	48.8438	0.267287	0.0769861	3.47188	0.000516821	0.0280246
PPP1R16A	81.5101	0.280213	0.0807419	3.47047	0.000519546	0.0280721
PITX1	23.3608	0.304638	0.0878877	3.46622	0.00052784	0.0282928
PLOD3	36.664	0.291046	0.0840795	3.46156	0.000537061	0.0286112
NDUFB10	11.7744	0.319882	0.0925602	3.45593	0.000548388	0.0291125
PTK6	45.7984	0.283174	0.0819776	3.45428	0.000551764	0.0291897
MROH6	37.5924	0.294997	0.08562	3.44542	0.000570181	0.0296449
GATA6	93.9862	0.26593	0.0771928	3.44502	0.000571025	0.0296449
ATG9A	35.5661	0.283646	0.0823692	3.44359	0.000574037	0.0296449
FCGR3A	27.3268	0.304277	0.0890533	3.41679	0.000633636	0.0306385
PVRL4	50.1547	0.264124	0.0777242	3.39822	0.000678265	0.0321816
WDR88	82.1742	0.277502	0.0819094	3.38792	0.000704255	0.0329827
LFNG	112.761	0.265474	0.0784696	3.38314	0.000716608	0.0329827
LRRC32	59.9543	0.268418	0.0794232	3.37959	0.000725941	0.0329827
INHBA	57.0491	0.277923	0.0822523	3.37891	0.000727735	0.0329827
NOS3	66.3548	0.277848	0.0823327	3.37469	0.000738978	0.0332935
ADRM1	38.2638	0.290925	0.086238	3.37351	0.00074216	0.0333179
MADCAM1	41.5946	0.292037	0.0866965	3.36849	0.000755802	0.033652
SIRT6	21.4911	0.299345	0.0889596	3.36496	0.000765561	0.0337073
KIFC1	42.55	0.263965	0.078467	3.36403	0.000768145	0.0337073
LAIR1	58.8334	0.273527	0.0821471	3.32972	0.000869336	0.0368691
MUC5B	131.252	0.26598	0.079994	3.325	0.000884178	0.0371869
GJC2	40.6589	0.279012	0.0839946	3.32179	0.000894423	0.0374105
TMEM176A	15.5432	0.303256	0.0913386	3.32013	0.000899746	0.0375298
CLDN15	22.5226	0.288591	0.0870831	3.31398	0.000919796	0.0379491
LTB4R	28.6805	0.273652	0.0827646	3.30638	0.000945083	0.0385016
MSC	14.0305	0.301441	0.0912006	3.30525	0.000948904	0.0385045
C4orf47	30.7127	-0.274127	0.0830311	-3.3015	0.000961685	0.0385537
CHTF18	40.0034	0.271127	0.0821354	3.30098	0.00096349	0.0385537
MNDA	42.3102	0.285857	0.0867295	3.29596	0.000980843	0.0388829
NKAIN4	91.1564	0.279415	0.0849327	3.28985	0.00100242	0.0394295
MIDN	84.9614	0.274332	0.0835629	3.28294	0.00102731	0.0400967
CD300LB	29.5713	0.280257	0.085661	3.2717	0.00106902	0.0407523
CDHR5	46.0412	0.271068	0.0832223	3.25715	0.00112536	0.0417784
AMBN	29.2794	-0.27523	0.0850068	-3.23775	0.00120478	0.0434935
ADPRH	38.5933	0.267493	0.0828128	3.23009	0.00123751	0.0434935
ZNF57	45.6463	-0.269993	0.0836175	-3.2289	0.00124266	0.0435065
NUDT14	39.5674	0.283458	0.0880898	3.21782	0.00129167	0.0444705
NOC4L	23.4954	0.275012	0.0859027	3.20144	0.00136745	0.044811
ZNF493	18.6211	-0.281356	0.0885956	-3.17573	0.0014946	0.0470446
AGPAT2	72.7037	0.271825	0.0856025	3.17544	0.00149612	0.0470446
NPTX1	27.931	0.277406	0.0873793	3.17473	0.00149977	0.0470446
TXNIP	16.7973	-0.293238	0.092409	-3.17327	0.00150735	0.0470906
SLC25A4	24.8095	-0.277654	0.0876442	-3.16796	0.00153512	0.0478259
MIS18A	19.2077	-0.285347	0.090363	-3.15779	0.00158971	0.0488313
Table S9. Differential 5hmC loci in gene bodies detected at 5% FDR and 1.2 fold-change in the tumor gDNA from discovery batch of gastric cancer patients.

## Sheet: TableS10
plasma cfDNA		tissue gDNA
gene	coefficent	gene	coefficent
C1orf233	-0.211579	CDA	0.348246
WLS	0.0332628	DBT	-0.0385181
CD1A	-0.0752724	TXNIP	-0.434931
FCER1A	-0.0341533	MNDA	0.457013
OR6F1	-0.00117877	PVRL4	0.299572
SNTG2	0.0212676	FCGR3A	0.286863
EFEMP1	0.00799158	C1orf27	-0.420223
CCDC85A	0.023368	KIF21B	0.134001
IL36G	-0.00492603	ESRRG	-0.00148821
TBR1	0.0373938	C1orf198	0.411477
LRRC3B	0.104295	NLRP3	0.0541006
RBMS3	0.116731	IL5RA	-0.393351
ZNF852	0.115637	HRH1	0.701248
ADAMTS9	0.0152272	ADPRH	0.173785
POU1F1	-0.0697837	KLB	-0.654314
COL8A1	0.0118344	ENAM	-0.0917291
HTR3D	-0.0395661	TMEM150C	-0.194912
HRASLS	-0.00364136	APELA	-1.2422
FAM43A	-0.0975684	SLC25A4	-0.472387
ZNF518B	-0.0349184	C4orf47	-0.0219617
LDB2	0.0820559	CCDC110	-0.202703
PCDH7	0.0468225	TMEM171	-1.15192
SPATA18	0.186719	PITX1	0.719405
PDE5A	-0.0153487	TGFBI	0.1284
TLL1	0.108815	EIF4E1B	0.428881
FBXL7	0.116664	KIFC1	0.445511
OSMR	0.113849	FSCN1	0.278886
PLCXD3	0.0976232	HOXA3	0.289046
LVRN	0.0128374	INHBA	0.226093
SPRY4	0.0122957	CLDN15	0.446512
RP3-369A17.6	-0.0371758	ZYX	0.0914813
HIST1H4H	-0.0514595	TMEM176A	0.562369
C6orf15	-0.3277	MSC	1.38292
IMPG1	0.0611213	TMEM71	0.977641
SAMD5	0.000906188	WISP1	0.388989
C6orf118	0.0205549	GPIHBP1	0.809586
PDE10A	0.13735	TOP1MT	0.13046
MEOX2	0.0603379	FAM83H	0.051568
BMPER	0.128446	PPP1R16A	0.00319416
CADPS2	0.0484622	FAM189A2	-0.346297
LMOD2	0.179021	SEC61B	-0.554573
SULF1	0.22332	TLR4	0.611069
RUNX1T1	0.147639	FCN1	0.121251
EXOSC4	-0.332506	AGPAT2	-0.039986
C9orf92	0.0919586	FAM69B	0.0122456
BNC2	0.0729535	SLC34A3	0.0762538
PALM2	0.0132155	TSPAN14	0.0503272
RNF183	-0.163542	SPI1	0.407626
BRINP1	0.0135815	SAC3D1	0.286596
DPM2	-0.0806117	IGHMBP2	0.104993
MRC1	-0.0504715	MYEOV	0.0665963
CASC10	0.309337	FOLR3	0.272828
FAM13C	0.0309678	LRRC32	0.236054
UQCC3	-0.174058	IFFO1	0.053504
MFRP	0.174584	SPRY2	1.68117
ACSM4	-0.0689375	SEL1L	-0.148299
OVCH1	0.0021915	MSRB1	0.228843
PTPRB	0.0187334	NDUFB10	0.503404
NOS1	0.0607365	GSDMA	0.381283
PEBP1	0.0714477	TBX2	0.328747
DCLK1	0.0111636	CD300LB	0.164269
CKAP2	-0.00410023	NPTX1	0.321967
ZIC5	0.2715	NOTUM	0.606535
MED6	0.0273876	RAB31	0.513698
MEIS2	0.0679358	GATA6	0.40468
CYP1A2	0.00998587	MADCAM1	0.0223466
TMC7	0.00584043	AZU1	0.28864
NPIPB6	-0.200024	ZNF57	-0.289428
CDH11	0.0686628	NCLN	0.119893
TMEM98	0.117148	SIRT6	0.229366
RDM1	-0.190878	SEMA6B	0.227238
AXIN2	0.129758	CTD-3105H18.18	-0.810149
CD300E	-0.0662956	ZNF493	-0.592819
ARHGAP28	0.141968	WDR88	0.0447638
GATA6	0.0538528	CEACAM3	0.441872
C18orf8	-0.0725487	POU2F2	0.417157
PMAIP1	-0.288027	KCNN4	0.0163054
ODF3L2	0.0387844	SIGLEC7	1.18752
CALR	-0.1098	LAIR1	0.249143
ZNF714	-0.0979572	ZNF628	0.252296
ZNF431	-0.0152889	ADRA1D	0.69532
WTIP	0.0595859	CD93	0.317923
RABAC1	-0.000358664	APMAP	0.0918175
CCDC8	-0.027263	HCK	0.224007
TNNT1	-0.0817501	TGM2	0.097816
BMP2	0.118465	SULF2	0.273999
LAMP5	-0.14851	PREX1	0.00118269
UBE2C	-0.117406	RTFDC1	0.555098
CCT8L2	-0.16636	NTSR1	0.0474572
		BIRC7	0.347394
		KCNQ2	0.00845779
		TCEA2	0.033023
		OPRL1	0.061423
		IL17RA	0.388405
		AIFM3	0.0634445
		YWHAH	0.422739
		FAM83F	-0.430464
		ST13	-0.702805
		PARVG	0.197592
Table S10. Gastric cancer classifiers derived from plasma cfDNA and tissue gDNA profiles.
